# Supplementary material for: Electronic structures of bent lanthanide(III) complexes with two N-donor ligands
Source: Chem Sci. 2019 Sep 18;10(45):10493–502. doi: 10.1039/c9sc03431e (PMC7020784; doi:10.1039/c9sc03431e)
Supplement: Supplementary file 3 [file SC-010-C9SC03431E-s003.cif]

# Electronic Supplementary Material (ESI) for Chemical Science.
# This journal is © The Royal Society of Chemistry 2019

####################################################################### 
# 
# This file contains crystal structure data downloaded from the 
# Cambridge Structural Database (CSD) hosted by the Cambridge 
# Crystallographic Data Centre (CCDC).
# 
# Full information about CCDC data access policies and citation 
# guidelines are available at http://www.ccdc.cam.ac.uk/access/V1 
# 
# Audit and citation data items may have been added by the CCDC. 
# Please retain this information to preserve the provenance of 
# this file and to allow appropriate attribution of the data. 
# 
#######################################################################

data_xdpm66
_database_code_depnum_ccdc_archive 'CCDC 1880942'
loop_
_audit_author_name
_audit_author_address
'Hannah Nicholas'
;The University of Manchester
United Kingdom
;
_audit_update_record             
;
2018-11-23 deposited with the CCDC.	2019-09-18 downloaded from the CCDC.
;
_audit_creation_date             2018-08-08
_audit_creation_method           
;
Olex2 1.2
(compiled 2017.08.10 svn.r3458 for OlexSys, GUI svn.r5381)
;
_shelxl_version_number           2013-2
_chemical_name_common            ?
_chemical_name_systematic        
;
 ?
;
_chemical_formula_moiety         'C24 B F20, C36 H84 N2 Si4 Sm'
_chemical_formula_sum            'C60 H84 B F20 N2 Si4 Sm'
_chemical_formula_weight         1486.81
_chemical_melting_point          ?
_chemical_oxdiff_formula         Sm(N(SiC9H21)2)2B(C6F5)4
loop_
_atom_type_symbol
_atom_type_description
_atom_type_scat_dispersion_real
_atom_type_scat_dispersion_imag
_atom_type_scat_source
C C 0.0181 0.0091 'International Tables Vol C Tables 4.2.6.8 and 6.1.1.4'
H H 0.0000 0.0000 'International Tables Vol C Tables 4.2.6.8 and 6.1.1.4'
B B 0.0090 0.0039 'International Tables Vol C Tables 4.2.6.8 and 6.1.1.4'
N N 0.0311 0.0180 'International Tables Vol C Tables 4.2.6.8 and 6.1.1.4'
F F 0.0727 0.0534 'International Tables Vol C Tables 4.2.6.8 and 6.1.1.4'
Si Si 0.2541 0.3302 'International Tables Vol C Tables 4.2.6.8 and 6.1.1.4'
Sm Sm -5.3236 12.2178 'International Tables Vol C Tables 4.2.6.8 and 6.1.1.4'

_shelx_space_group_comment       
;
The symmetry employed for this shelxl refinement is uniquely defined
by the following loop, which should always be used as a source of
symmetry information in preference to the above space-group names.
They are only intended as comments.
;
_space_group_crystal_system      monoclinic
_space_group_IT_number           14
_space_group_name_H-M_alt        'P 1 21/n 1'
_space_group_name_Hall           '-P 2yn'
loop_
_space_group_symop_operation_xyz
'x, y, z'
'-x+1/2, y+1/2, -z+1/2'
'-x, -y, -z'
'x-1/2, -y-1/2, z-1/2'

_cell_length_a                   19.9284(3)
_cell_length_b                   17.0513(2)
_cell_length_c                   21.1049(4)
_cell_angle_alpha                90
_cell_angle_beta                 114.818(2)
_cell_angle_gamma                90
_cell_volume                     6509.2(2)
_cell_formula_units_Z            4
_cell_measurement_reflns_used    41785
_cell_measurement_temperature    100.0(2)
_cell_measurement_theta_max      73.4170
_cell_measurement_theta_min      2.5410
_shelx_estimated_absorpt_T_max   ?
_shelx_estimated_absorpt_T_min   ?
_exptl_absorpt_coefficient_mu    8.338
_exptl_absorpt_correction_T_max  1.00000
_exptl_absorpt_correction_T_min  0.01770
_exptl_absorpt_correction_type   multi-scan
_exptl_absorpt_process_details   
;
CrysAlisPro 1.171.38.43 (Rigaku Oxford Diffraction, 2015)
Empirical absorption correction using spherical harmonics,
 implemented in SCALE3 ABSPACK scaling algorithm.
;
_exptl_crystal_colour            'clear red'
_exptl_crystal_colour_lustre     clear
_exptl_crystal_colour_primary    red
_exptl_crystal_density_diffrn    1.517
_exptl_crystal_density_meas      ?
_exptl_crystal_density_method    ?
_exptl_crystal_description       block
_exptl_crystal_F_000             3044
_exptl_crystal_size_max          0.45
_exptl_crystal_size_mid          0.2
_exptl_crystal_size_min          0.17
_exptl_special_details           
;
 ?
;
_exptl_transmission_factor_max   ?
_exptl_transmission_factor_min   ?
_diffrn_reflns_av_R_equivalents  0.0790
_diffrn_reflns_av_unetI/netI     0.0373
_diffrn_reflns_Laue_measured_fraction_full 0.998
_diffrn_reflns_Laue_measured_fraction_max 0.998
_diffrn_reflns_limit_h_max       24
_diffrn_reflns_limit_h_min       -23
_diffrn_reflns_limit_k_max       20
_diffrn_reflns_limit_k_min       -18
_diffrn_reflns_limit_l_max       25
_diffrn_reflns_limit_l_min       -25
_diffrn_reflns_number            71543
_diffrn_reflns_point_group_measured_fraction_full 0.998
_diffrn_reflns_point_group_measured_fraction_max 0.998
_diffrn_reflns_theta_full        67.684
_diffrn_reflns_theta_max         68.251
_diffrn_reflns_theta_min         2.561
_diffrn_ambient_temperature      100.0(2)
_diffrn_detector                 'CCD plate'
_diffrn_detector_area_resol_mean 7.9
_diffrn_detector_type            'CCD area detector'
_diffrn_measured_fraction_theta_full 0.998
_diffrn_measured_fraction_theta_max 0.998
_diffrn_measurement_details      
;
List of Runs (angles in degrees, time in seconds):

  # Type    Start    End  Width  t~exp~   \w     \q     \k     \f   Frames
#--------------------------------------------------------------------------
  1  \w     70.71 257.71   1.00   10.00    --  100.00  73.87 -25.79  187
  2  \w     77.92 261.92   1.00   10.00    --  105.00  73.87 129.21  184
  3  \f     54.43 325.77   1.00   10.00  14.82 -70.00  73.87    --   271
  4  \f    -23.96 326.48   1.00   10.00 158.57 105.00  73.87    --   350
  5  \f    -19.93 277.26   1.00   10.00  74.83  55.00  73.87    --   297
  6  \w     32.88 103.88   1.00   10.00    --  -35.00  73.87  89.21   71
  7  \f    -25.10 265.26   1.00   10.00 167.64  80.00  73.87    --   290
  8  \w    -71.60  62.40   1.00   10.00    --  -75.00  73.87-165.79  134
  9  \f    -25.79 181.34   1.00   10.00 136.84  95.00  73.87    --   207
 10  \w     58.71 197.71   1.00   10.00    --   40.00  73.87 169.21  139
 11  \f     85.32 325.47   1.00   10.00  85.84 110.00  73.87    --   240
 12  \w    123.21 268.21   1.00   10.00    --  111.00  73.87  74.21  145
 13  \w    122.34 256.34   1.00   10.00    --  110.00  73.87 -40.79  134
 14  \w     92.08 209.08   1.00   10.00    --   80.00  73.87  29.21  117
 15  \w    -27.47 116.53   1.00   10.00    --   -2.00  73.87 149.21  144
 16  \f    136.94 333.06   1.00   10.00 144.21 110.00  73.87    --   196
;
_diffrn_measurement_device       'abstract diffractometer'
_diffrn_measurement_device_type  
'Saxi-CrysAlisPro-abstract goniometer imported SAXI images'
_diffrn_measurement_method       '\w and \f scans'
_diffrn_orient_matrix_type       
'CrysAlisPro convention (1999,Acta A55,543-557)'
_diffrn_orient_matrix_UB_11      0.0077671000
_diffrn_orient_matrix_UB_12      0.0595386000
_diffrn_orient_matrix_UB_13      -0.0514425000
_diffrn_orient_matrix_UB_21      -0.0668276000
_diffrn_orient_matrix_UB_22      0.0458092000
_diffrn_orient_matrix_UB_23      -0.0007480000
_diffrn_orient_matrix_UB_31      0.0522606000
_diffrn_orient_matrix_UB_32      0.0501507000
_diffrn_orient_matrix_UB_33      0.0618695000
_diffrn_radiation_monochromator  graphite
_diffrn_radiation_probe          x-ray
_diffrn_radiation_type           CuK\a
_diffrn_radiation_wavelength     1.54184
_diffrn_source                   'fine-focus sealed X-ray tube'
_diffrn_source_type              'Enhance (Cu) X-ray Source'
_reflns_Friedel_coverage         0.000
_reflns_Friedel_fraction_full    .
_reflns_Friedel_fraction_max     .
_reflns_number_gt                10921
_reflns_number_total             11897
_reflns_odcompleteness_completeness 99.88
_reflns_odcompleteness_iscentric 1
_reflns_odcompleteness_theta     66.97
_reflns_special_details          
;
 Reflections were merged by SHELXL according to the crystal
 class for the calculation of statistics and refinement.
 
 _reflns_Friedel_fraction is defined as the number of unique
 Friedel pairs measured divided by the number that would be
 possible theoretically, ignoring centric projections and
 systematic absences.
;
_reflns_threshold_expression     'I > 2\s(I)'
_computing_cell_refinement       'CrysAlisPro 1.171.38.43 (Rigaku OD, 2015)'
_computing_data_collection       'CrysAlisPro 1.171.38.43 (Rigaku OD, 2015)'
_computing_data_reduction        'CrysAlisPro 1.171.38.43 (Rigaku OD, 2015)'
_computing_molecular_graphics    'Olex2 (Dolomanov et al., 2009)'
_computing_publication_material  'Olex2 (Dolomanov et al., 2009)'
_computing_structure_refinement  'XH (Sheldrick, 2008)'
_computing_structure_solution    'SIR2004 (Burla et al., 2007)'
_refine_diff_density_max         0.641
_refine_diff_density_min         -1.339
_refine_diff_density_rms         0.086
_refine_ls_extinction_coef       .
_refine_ls_extinction_method     none
_refine_ls_goodness_of_fit_ref   1.052
_refine_ls_hydrogen_treatment    constr
_refine_ls_matrix_type           full
_refine_ls_number_parameters     817
_refine_ls_number_reflns         11897
_refine_ls_number_restraints     0
_refine_ls_R_factor_all          0.0405
_refine_ls_R_factor_gt           0.0361
_refine_ls_restrained_S_all      1.052
_refine_ls_shift/su_max          0.003
_refine_ls_shift/su_mean         0.000
_refine_ls_structure_factor_coef Fsqd
_refine_ls_weighting_details     
;
 w=1/[\s^2^(Fo^2^)+(0.0589P)^2^+2.8187P]
 where P=(Fo^2^+2Fc^2^)/3
;
_refine_ls_weighting_scheme      calc
_refine_ls_wR_factor_gt          0.0919
_refine_ls_wR_factor_ref         0.0944
_refine_special_details          
;
 ?
;
_olex2_refinement_description    
;
1. Fixed Uiso
 At 1.2 times of:
  All C(H) groups
 At 1.5 times of:
  All C(H,H,H) groups
2.a Ternary CH refined with riding coordinates:
 C1(H1), C4(H4), C7(H7), C10(H10), C13(H13), C16(H16), C19(H19), C22(H22),
 C25(H25), C28(H28), C31(H31), C34(H34)
2.b Idealised Me refined as rotating group:
 C2(H2A,H2B,H2C), C3(H3A,H3B,H3C), C5(H5A,H5B,H5C), C6(H6A,H6B,H6C), C8(H8A,
 H8B,H8C), C9(H9A,H9B,H9C), C11(H11A,H11B,H11C), C12(H12A,H12B,H12C), C14(H14A,
 H14B,H14C), C15(H15A,H15B,H15C), C17(H17A,H17B,H17C), C18(H18A,H18B,H18C),
 C20(H20A,H20B,H20C), C21(H21A,H21B,H21C), C23(H23A,H23B,H23C), C24(H24A,H24B,
 H24C), C26(H26A,H26B,H26C), C27(H27A,H27B,H27C), C29(H29A,H29B,H29C), C30(H30A,
 H30B,H30C), C32(H32A,H32B,H32C), C33(H33A,H33B,H33C), C35(H35A,H35B,H35C),
 C36(H36A,H36B,H36C)
;
_atom_sites_solution_hydrogens   geom
_atom_sites_solution_primary     direct
_atom_sites_solution_secondary   ?
loop_
_atom_site_label
_atom_site_type_symbol
_atom_site_fract_x
_atom_site_fract_y
_atom_site_fract_z
_atom_site_U_iso_or_equiv
_atom_site_adp_type
_atom_site_occupancy
_atom_site_site_symmetry_order
_atom_site_calc_flag
_atom_site_refinement_flags_posn
_atom_site_refinement_flags_adp
_atom_site_refinement_flags_occupancy
_atom_site_disorder_assembly
_atom_site_disorder_group
Sm1 Sm 0.57842(2) 0.16770(2) 0.83163(2) 0.01724(6) Uani 1 1 d . . . . .
Si1 Si 0.41771(4) 0.15526(4) 0.83568(4) 0.01393(16) Uani 1 1 d . . . . .
Si2 Si 0.53609(4) 0.27973(4) 0.93881(4) 0.01457(16) Uani 1 1 d . . . . .
Si3 Si 0.60563(4) 0.08272(4) 0.70173(4) 0.01415(15) Uani 1 1 d . . . . .
Si4 Si 0.56476(4) 0.26429(4) 0.68877(4) 0.01336(15) Uani 1 1 d . . . . .
N1 N 0.49608(13) 0.21402(13) 0.87007(12) 0.0151(5) Uani 1 1 d . . . . .
N2 N 0.57857(14) 0.17107(12) 0.72615(12) 0.0136(5) Uani 1 1 d . . . . .
C1 C 0.45863(17) 0.05914(16) 0.81865(16) 0.0185(6) Uani 1 1 d . . . . .
H1 H 0.4795 0.0721 0.7844 0.022 Uiso 1 1 calc R . . . .
C2 C 0.52243(18) 0.02469(17) 0.88301(16) 0.0213(6) Uani 1 1 d . . . . .
H2A H 0.5605 0.0648 0.9043 0.032 Uiso 1 1 calc GR . . . .
H2B H 0.5438 -0.0202 0.8689 0.032 Uiso 1 1 calc GR . . . .
H2C H 0.5037 0.0074 0.9169 0.032 Uiso 1 1 calc GR . . . .
C3 C 0.40024(19) -0.00568(17) 0.78461(19) 0.0268(7) Uani 1 1 d . . . . .
H3A H 0.3745 -0.0166 0.8143 0.040 Uiso 1 1 calc GR . . . .
H3B H 0.4248 -0.0535 0.7793 0.040 Uiso 1 1 calc GR . . . .
H3C H 0.3645 0.0120 0.7386 0.040 Uiso 1 1 calc GR . . . .
C4 C 0.35019(16) 0.19125(17) 0.74643(15) 0.0175(6) Uani 1 1 d . . . . .
H4 H 0.3733 0.1782 0.7138 0.021 Uiso 1 1 calc R . . . .
C5 C 0.27356(18) 0.1518(2) 0.71544(18) 0.0273(7) Uani 1 1 d . . . . .
H5A H 0.2796 0.0947 0.7154 0.041 Uiso 1 1 calc GR . . . .
H5B H 0.2455 0.1702 0.6675 0.041 Uiso 1 1 calc GR . . . .
H5C H 0.2469 0.1653 0.7438 0.041 Uiso 1 1 calc GR . . . .
C6 C 0.33829(18) 0.28044(17) 0.74108(16) 0.0221(6) Uani 1 1 d . . . . .
H6A H 0.3086 0.2957 0.7661 0.033 Uiso 1 1 calc GR . . . .
H6B H 0.3124 0.2955 0.6919 0.033 Uiso 1 1 calc GR . . . .
H6C H 0.3863 0.3070 0.7619 0.033 Uiso 1 1 calc GR . . . .
C7 C 0.36142(17) 0.12980(17) 0.88590(15) 0.0190(6) Uani 1 1 d . . . . .
H7 H 0.3207 0.0961 0.8530 0.023 Uiso 1 1 calc R . . . .
C8 C 0.39592(18) 0.08037(18) 0.95278(16) 0.0228(6) Uani 1 1 d . . . . .
H8A H 0.4133 0.0304 0.9422 0.034 Uiso 1 1 calc GR . . . .
H8B H 0.3588 0.0704 0.9709 0.034 Uiso 1 1 calc GR . . . .
H8C H 0.4377 0.1088 0.9879 0.034 Uiso 1 1 calc GR . . . .
C9 C 0.32116(18) 0.20137(17) 0.89778(17) 0.0220(6) Uani 1 1 d . . . . .
H9A H 0.3571 0.2360 0.9327 0.033 Uiso 1 1 calc GR . . . .
H9B H 0.2846 0.1838 0.9145 0.033 Uiso 1 1 calc GR . . . .
H9C H 0.2961 0.2300 0.8538 0.033 Uiso 1 1 calc GR . . . .
C10 C 0.63709(17) 0.28284(17) 0.94956(15) 0.0191(6) Uani 1 1 d . . . . .
H10 H 0.6338 0.2892 0.9012 0.023 Uiso 1 1 calc R . . . .
C11 C 0.68367(17) 0.20766(19) 0.97849(16) 0.0235(7) Uani 1 1 d . . . . .
H11A H 0.7057 0.2089 1.0296 0.035 Uiso 1 1 calc GR . . . .
H11B H 0.7229 0.2051 0.9621 0.035 Uiso 1 1 calc GR . . . .
H11C H 0.6518 0.1614 0.9620 0.035 Uiso 1 1 calc GR . . . .
C12 C 0.68341(19) 0.3535(2) 0.99131(18) 0.0275(7) Uani 1 1 d . . . . .
H12A H 0.6603 0.4024 0.9679 0.041 Uiso 1 1 calc GR . . . .
H12B H 0.7335 0.3499 0.9938 0.041 Uiso 1 1 calc GR . . . .
H12C H 0.6857 0.3529 1.0386 0.041 Uiso 1 1 calc GR . . . .
C13 C 0.50064(17) 0.38406(16) 0.92125(15) 0.0190(6) Uani 1 1 d . . . . .
H13 H 0.5332 0.4153 0.9630 0.023 Uiso 1 1 calc R . . . .
C14 C 0.50679(19) 0.42269(17) 0.85802(17) 0.0247(7) Uani 1 1 d . . . . .
H14A H 0.5588 0.4242 0.8656 0.037 Uiso 1 1 calc GR . . . .
H14B H 0.4873 0.4762 0.8523 0.037 Uiso 1 1 calc GR . . . .
H14C H 0.4783 0.3922 0.8159 0.037 Uiso 1 1 calc GR . . . .
C15 C 0.42177(18) 0.39368(17) 0.91552(18) 0.0250(7) Uani 1 1 d . . . . .
H15A H 0.3872 0.3650 0.8746 0.038 Uiso 1 1 calc GR . . . .
H15B H 0.4086 0.4494 0.9106 0.038 Uiso 1 1 calc GR . . . .
H15C H 0.4191 0.3728 0.9577 0.038 Uiso 1 1 calc GR . . . .
C16 C 0.53121(17) 0.24774(17) 1.02314(15) 0.0187(6) Uani 1 1 d . . . . .
H16 H 0.4779 0.2366 1.0106 0.022 Uiso 1 1 calc R . . . .
C17 C 0.5731(2) 0.17245(17) 1.05729(17) 0.0249(7) Uani 1 1 d . . . . .
H17A H 0.5644 0.1324 1.0213 0.037 Uiso 1 1 calc GR . . . .
H17B H 0.5556 0.1532 1.0914 0.037 Uiso 1 1 calc GR . . . .
H17C H 0.6262 0.1837 1.0809 0.037 Uiso 1 1 calc GR . . . .
C18 C 0.55352(19) 0.31279(19) 1.07897(16) 0.0239(7) Uani 1 1 d . . . . .
H18A H 0.6051 0.3277 1.0920 0.036 Uiso 1 1 calc GR . . . .
H18B H 0.5480 0.2934 1.1203 0.036 Uiso 1 1 calc GR . . . .
H18C H 0.5216 0.3586 1.0601 0.036 Uiso 1 1 calc GR . . . .
C19 C 0.63195(16) 0.02013(15) 0.78396(15) 0.0157(6) Uani 1 1 d . . . . .
H19 H 0.5868 0.0184 0.7933 0.019 Uiso 1 1 calc R . . . .
C20 C 0.69425(17) 0.05383(17) 0.85138(15) 0.0204(6) Uani 1 1 d . . . . .
H20A H 0.7413 0.0288 0.8592 0.031 Uiso 1 1 calc GR . . . .
H20B H 0.6826 0.0434 0.8913 0.031 Uiso 1 1 calc GR . . . .
H20C H 0.6982 0.1105 0.8462 0.031 Uiso 1 1 calc GR . . . .
C21 C 0.65045(18) -0.06584(16) 0.77626(17) 0.0235(7) Uani 1 1 d . . . . .
H21A H 0.6095 -0.0895 0.7364 0.035 Uiso 1 1 calc GR . . . .
H21B H 0.6580 -0.0947 0.8189 0.035 Uiso 1 1 calc GR . . . .
H21C H 0.6956 -0.0681 0.7686 0.035 Uiso 1 1 calc GR . . . .
C22 C 0.52805(17) 0.03027(16) 0.62798(15) 0.0189(6) Uani 1 1 d . . . . .
H22 H 0.5490 -0.0205 0.6209 0.023 Uiso 1 1 calc R . . . .
C23 C 0.46202(18) 0.00948(18) 0.64389(17) 0.0244(7) Uani 1 1 d . . . . .
H23A H 0.4779 -0.0272 0.6833 0.037 Uiso 1 1 calc GR . . . .
H23B H 0.4233 -0.0150 0.6027 0.037 Uiso 1 1 calc GR . . . .
H23C H 0.4426 0.0573 0.6559 0.037 Uiso 1 1 calc GR . . . .
C24 C 0.50320(18) 0.07596(17) 0.55874(16) 0.0221(6) Uani 1 1 d . . . . .
H24A H 0.4859 0.1282 0.5644 0.033 Uiso 1 1 calc GR . . . .
H24B H 0.4629 0.0476 0.5218 0.033 Uiso 1 1 calc GR . . . .
H24C H 0.5450 0.0812 0.5460 0.033 Uiso 1 1 calc GR . . . .
C25 C 0.68577(16) 0.08941(16) 0.67579(15) 0.0167(6) Uani 1 1 d . . . . .
H25 H 0.6733 0.1327 0.6407 0.020 Uiso 1 1 calc R . . . .
C26 C 0.69568(18) 0.01482(17) 0.63914(16) 0.0217(6) Uani 1 1 d . . . . .
H26A H 0.7082 -0.0295 0.6716 0.033 Uiso 1 1 calc GR . . . .
H26B H 0.7355 0.0231 0.6242 0.033 Uiso 1 1 calc GR . . . .
H26C H 0.6495 0.0035 0.5983 0.033 Uiso 1 1 calc GR . . . .
C27 C 0.76019(17) 0.11144(19) 0.73540(17) 0.0243(7) Uani 1 1 d . . . . .
H27A H 0.7532 0.1560 0.7614 0.036 Uiso 1 1 calc GR . . . .
H27B H 0.7954 0.1259 0.7160 0.036 Uiso 1 1 calc GR . . . .
H27C H 0.7795 0.0666 0.7669 0.036 Uiso 1 1 calc GR . . . .
C28 C 0.46370(16) 0.28767(16) 0.66407(15) 0.0177(6) Uani 1 1 d . . . . .
H28 H 0.4559 0.2722 0.7062 0.021 Uiso 1 1 calc R . . . .
C29 C 0.40854(17) 0.23651(17) 0.60522(16) 0.0228(6) Uani 1 1 d . . . . .
H29A H 0.4118 0.2489 0.5612 0.034 Uiso 1 1 calc GR . . . .
H29B H 0.3583 0.2470 0.6004 0.034 Uiso 1 1 calc GR . . . .
H29C H 0.4204 0.1810 0.6165 0.034 Uiso 1 1 calc GR . . . .
C30 C 0.43766(18) 0.37350(17) 0.65101(17) 0.0231(7) Uani 1 1 d . . . . .
H30A H 0.4656 0.4047 0.6929 0.035 Uiso 1 1 calc GR . . . .
H30B H 0.3848 0.3761 0.6402 0.035 Uiso 1 1 calc GR . . . .
H30C H 0.4460 0.3944 0.6116 0.035 Uiso 1 1 calc GR . . . .
C31 C 0.61828(17) 0.33152(15) 0.76575(15) 0.0163(6) Uani 1 1 d . . . . .
H31 H 0.5899 0.3319 0.7951 0.020 Uiso 1 1 calc R . . . .
C32 C 0.69658(17) 0.30366(17) 0.81400(15) 0.0194(6) Uani 1 1 d . . . . .
H32A H 0.6944 0.2496 0.8288 0.029 Uiso 1 1 calc GR . . . .
H32B H 0.7171 0.3377 0.8552 0.029 Uiso 1 1 calc GR . . . .
H32C H 0.7282 0.3059 0.7889 0.029 Uiso 1 1 calc GR . . . .
C33 C 0.62364(18) 0.41772(17) 0.74698(17) 0.0242(7) Uani 1 1 d . . . . .
H33A H 0.6588 0.4222 0.7258 0.036 Uiso 1 1 calc GR . . . .
H33B H 0.6407 0.4498 0.7894 0.036 Uiso 1 1 calc GR . . . .
H33C H 0.5749 0.4360 0.7138 0.036 Uiso 1 1 calc GR . . . .
C34 C 0.59360(16) 0.27739(16) 0.61479(15) 0.0162(6) Uani 1 1 d . . . . .
H34 H 0.5814 0.2273 0.5876 0.019 Uiso 1 1 calc R . . . .
C35 C 0.54899(19) 0.34259(17) 0.56416(16) 0.0225(7) Uani 1 1 d . . . . .
H35A H 0.4962 0.3302 0.5455 0.034 Uiso 1 1 calc GR . . . .
H35B H 0.5641 0.3463 0.5257 0.034 Uiso 1 1 calc GR . . . .
H35C H 0.5583 0.3927 0.5891 0.034 Uiso 1 1 calc GR . . . .
C36 C 0.67673(17) 0.29283(17) 0.63660(16) 0.0207(6) Uani 1 1 d . . . . .
H36A H 0.6892 0.3458 0.6560 0.031 Uiso 1 1 calc GR . . . .
H36B H 0.6878 0.2880 0.5957 0.031 Uiso 1 1 calc GR . . . .
H36C H 0.7060 0.2544 0.6720 0.031 Uiso 1 1 calc GR . . . .
F1 F 0.63599(9) 0.23478(9) 0.25825(9) 0.0207(4) Uani 1 1 d . . . . .
F2 F 0.73129(10) 0.11632(10) 0.30566(10) 0.0244(4) Uani 1 1 d . . . . .
F3 F 0.76131(10) 0.05054(10) 0.43241(11) 0.0310(4) Uani 1 1 d . . . . .
F4 F 0.69234(11) 0.10764(11) 0.51063(10) 0.0293(4) Uani 1 1 d . . . . .
F5 F 0.59630(10) 0.22246(10) 0.46460(9) 0.0223(4) Uani 1 1 d . . . . .
F6 F 0.46822(10) 0.18319(9) 0.34969(10) 0.0230(4) Uani 1 1 d . . . . .
F7 F 0.36781(10) 0.19084(11) 0.40131(10) 0.0284(4) Uani 1 1 d . . . . .
F8 F 0.32907(11) 0.33231(10) 0.43712(11) 0.0296(4) Uani 1 1 d . . . . .
F9 F 0.39806(11) 0.46461(10) 0.42345(10) 0.0283(4) Uani 1 1 d . . . . .
F10 F 0.50414(10) 0.45828(9) 0.37932(9) 0.0204(4) Uani 1 1 d . . . . .
F11 F 0.59325(10) 0.39824(9) 0.22009(8) 0.0199(4) Uani 1 1 d . . . . .
F12 F 0.69116(10) 0.51264(10) 0.25094(10) 0.0263(4) Uani 1 1 d . . . . .
F13 F 0.76597(10) 0.56338(10) 0.38539(10) 0.0291(4) Uani 1 1 d . . . . .
F14 F 0.73837(11) 0.49505(11) 0.48834(9) 0.0300(4) Uani 1 1 d . . . . .
F15 F 0.64037(10) 0.37893(10) 0.45946(9) 0.0234(4) Uani 1 1 d . . . . .
F16 F 0.50173(10) 0.16054(8) 0.23146(9) 0.0201(4) Uani 1 1 d . . . . .
F17 F 0.39909(11) 0.15674(9) 0.10171(9) 0.0254(4) Uani 1 1 d . . . . .
F18 F 0.32623(11) 0.28904(11) 0.03761(9) 0.0295(4) Uani 1 1 d . . . . .
F19 F 0.36117(10) 0.42870(10) 0.10766(9) 0.0255(4) Uani 1 1 d . . . . .
F20 F 0.46448(9) 0.43457(9) 0.23792(9) 0.0203(4) Uani 1 1 d . . . . .
C37 C 0.60817(16) 0.23388(15) 0.35691(15) 0.0158(6) Uani 1 1 d . . . . .
C38 C 0.64656(16) 0.20376(16) 0.32098(15) 0.0166(6) Uani 1 1 d . . . . .
C39 C 0.69711(17) 0.14318(17) 0.34434(16) 0.0193(6) Uani 1 1 d . . . . .
C40 C 0.71279(16) 0.11011(16) 0.40886(17) 0.0207(6) Uani 1 1 d . . . . .
C41 C 0.67788(17) 0.13905(17) 0.44767(16) 0.0208(6) Uani 1 1 d . . . . .
C42 C 0.62754(17) 0.19924(16) 0.42196(15) 0.0182(6) Uani 1 1 d . . . . .
C43 C 0.49321(17) 0.31973(16) 0.36211(15) 0.0158(6) Uani 1 1 d . . . . .
C44 C 0.45418(17) 0.25493(16) 0.36873(15) 0.0182(6) Uani 1 1 d . . . . .
C45 C 0.40040(17) 0.25741(17) 0.39364(15) 0.0195(6) Uani 1 1 d . . . . .
C46 C 0.38114(18) 0.32843(17) 0.41177(17) 0.0214(7) Uani 1 1 d . . . . .
C47 C 0.41641(17) 0.39499(17) 0.40538(16) 0.0200(6) Uani 1 1 d . . . . .
C48 C 0.47145(16) 0.38969(16) 0.38196(15) 0.0164(6) Uani 1 1 d . . . . .
C49 C 0.60870(16) 0.38381(15) 0.33784(15) 0.0160(6) Uani 1 1 d . . . . .
C50 C 0.62651(17) 0.41984(16) 0.28802(15) 0.0170(6) Uani 1 1 d . . . . .
C51 C 0.67812(17) 0.47963(16) 0.30260(16) 0.0196(6) Uani 1 1 d . . . . .
C52 C 0.71592(17) 0.50507(16) 0.37020(17) 0.0212(6) Uani 1 1 d . . . . .
C53 C 0.70159(17) 0.47019(17) 0.42176(16) 0.0209(6) Uani 1 1 d . . . . .
C54 C 0.65017(17) 0.41122(16) 0.40531(15) 0.0184(6) Uani 1 1 d . . . . .
C55 C 0.49160(16) 0.29909(16) 0.24207(14) 0.0147(6) Uani 1 1 d . . . . .
C56 C 0.47014(17) 0.22983(16) 0.20394(16) 0.0179(6) Uani 1 1 d . . . . .
C57 C 0.41569(17) 0.22609(17) 0.13619(15) 0.0196(6) Uani 1 1 d . . . . .
C58 C 0.37882(17) 0.29255(18) 0.10308(15) 0.0201(6) Uani 1 1 d . . . . .
C59 C 0.39675(17) 0.36270(17) 0.13885(16) 0.0186(6) Uani 1 1 d . . . . .
C60 C 0.45090(16) 0.36384(16) 0.20600(15) 0.0158(6) Uani 1 1 d . . . . .
B1 B 0.55129(19) 0.30896(18) 0.32513(17) 0.0155(6) Uani 1 1 d . . . . .

loop_
_atom_site_aniso_label
_atom_site_aniso_U_11
_atom_site_aniso_U_22
_atom_site_aniso_U_33
_atom_site_aniso_U_23
_atom_site_aniso_U_13
_atom_site_aniso_U_12
Sm1 0.01722(10) 0.02056(10) 0.01537(9) 0.00013(6) 0.00824(7) 0.00438(6)
Si1 0.0149(4) 0.0117(3) 0.0172(4) -0.0002(3) 0.0087(3) 0.0003(3)
Si2 0.0170(4) 0.0122(3) 0.0157(4) -0.0004(3) 0.0081(3) -0.0007(3)
Si3 0.0160(4) 0.0103(3) 0.0168(4) -0.0008(3) 0.0074(3) 0.0007(3)
Si4 0.0156(4) 0.0099(3) 0.0157(4) 0.0006(3) 0.0076(3) 0.0010(3)
N1 0.0173(12) 0.0134(11) 0.0163(12) 0.0005(9) 0.0087(10) 0.0012(10)
N2 0.0163(12) 0.0119(11) 0.0144(12) 0.0004(8) 0.0082(10) -0.0006(9)
C1 0.0206(15) 0.0134(13) 0.0251(15) -0.0007(11) 0.0130(13) 0.0004(12)
C2 0.0253(16) 0.0152(14) 0.0283(16) 0.0037(12) 0.0160(14) 0.0025(12)
C3 0.0283(17) 0.0143(14) 0.042(2) -0.0085(13) 0.0185(16) -0.0046(13)
C4 0.0158(15) 0.0199(14) 0.0157(14) -0.0007(11) 0.0054(12) 0.0001(12)
C5 0.0196(17) 0.0309(16) 0.0265(17) -0.0005(14) 0.0048(14) -0.0032(14)
C6 0.0242(16) 0.0206(15) 0.0234(15) 0.0037(12) 0.0119(13) 0.0049(13)
C7 0.0219(15) 0.0168(14) 0.0216(15) -0.0012(11) 0.0126(13) -0.0030(12)
C8 0.0248(16) 0.0233(15) 0.0255(16) 0.0033(13) 0.0157(14) -0.0008(13)
C9 0.0220(16) 0.0212(15) 0.0286(16) -0.0003(12) 0.0162(14) -0.0003(13)
C10 0.0229(16) 0.0197(14) 0.0134(13) -0.0032(11) 0.0063(12) -0.0029(12)
C11 0.0188(15) 0.0309(17) 0.0207(15) 0.0011(13) 0.0082(13) 0.0033(13)
C12 0.0254(17) 0.0286(16) 0.0278(17) -0.0054(14) 0.0105(14) -0.0102(15)
C13 0.0233(16) 0.0136(13) 0.0214(15) -0.0023(11) 0.0108(13) -0.0005(12)
C14 0.0302(17) 0.0163(14) 0.0307(17) 0.0024(13) 0.0158(14) -0.0008(13)
C15 0.0285(18) 0.0169(14) 0.0308(17) 0.0004(13) 0.0136(14) 0.0030(13)
C16 0.0201(15) 0.0192(14) 0.0185(14) -0.0018(11) 0.0100(12) -0.0011(12)
C17 0.0301(19) 0.0265(17) 0.0220(16) 0.0045(12) 0.0147(15) 0.0025(13)
C18 0.0258(17) 0.0285(16) 0.0189(15) -0.0041(13) 0.0111(13) -0.0045(14)
C19 0.0174(14) 0.0114(13) 0.0207(14) 0.0017(11) 0.0102(12) 0.0031(11)
C20 0.0225(16) 0.0171(14) 0.0203(15) 0.0016(11) 0.0077(13) 0.0049(12)
C21 0.0291(17) 0.0125(14) 0.0294(17) 0.0039(12) 0.0126(14) 0.0009(13)
C22 0.0202(15) 0.0138(13) 0.0207(15) -0.0033(11) 0.0065(12) -0.0001(12)
C23 0.0254(17) 0.0184(14) 0.0278(17) -0.0035(12) 0.0095(14) -0.0032(13)
C24 0.0245(16) 0.0187(14) 0.0203(15) -0.0040(12) 0.0066(13) 0.0029(13)
C25 0.0174(14) 0.0152(13) 0.0195(14) 0.0004(11) 0.0095(12) 0.0016(11)
C26 0.0270(17) 0.0185(14) 0.0251(16) 0.0005(12) 0.0164(14) 0.0058(13)
C27 0.0202(16) 0.0265(16) 0.0271(16) -0.0024(13) 0.0109(13) 0.0025(13)
C28 0.0199(15) 0.0132(13) 0.0203(14) 0.0036(11) 0.0086(12) 0.0027(12)
C29 0.0208(16) 0.0208(15) 0.0266(16) 0.0014(12) 0.0097(13) 0.0008(13)
C30 0.0237(16) 0.0194(15) 0.0298(17) 0.0040(13) 0.0148(14) 0.0048(13)
C31 0.0185(15) 0.0150(14) 0.0146(14) -0.0023(10) 0.0063(12) 0.0000(11)
C32 0.0199(15) 0.0166(14) 0.0212(15) -0.0023(12) 0.0083(13) -0.0015(12)
C33 0.0273(17) 0.0152(14) 0.0275(17) -0.0043(12) 0.0088(14) 0.0002(13)
C34 0.0204(15) 0.0134(13) 0.0174(14) -0.0004(11) 0.0106(12) -0.0012(12)
C35 0.0273(18) 0.0237(15) 0.0194(16) 0.0032(12) 0.0125(14) 0.0000(13)
C36 0.0213(16) 0.0196(14) 0.0258(16) -0.0014(12) 0.0143(13) -0.0016(12)
F1 0.0238(9) 0.0207(8) 0.0210(9) 0.0029(7) 0.0128(7) 0.0027(7)
F2 0.0232(9) 0.0191(8) 0.0366(10) -0.0022(7) 0.0183(8) 0.0028(7)
F3 0.0272(10) 0.0222(9) 0.0437(12) 0.0102(8) 0.0151(9) 0.0105(8)
F4 0.0315(10) 0.0297(10) 0.0254(10) 0.0144(8) 0.0106(8) 0.0072(8)
F5 0.0288(10) 0.0225(8) 0.0185(8) 0.0020(7) 0.0129(7) 0.0035(7)
F6 0.0273(10) 0.0136(8) 0.0307(10) -0.0040(7) 0.0148(8) -0.0057(7)
F7 0.0239(10) 0.0250(9) 0.0377(11) 0.0056(8) 0.0144(9) -0.0084(8)
F8 0.0238(10) 0.0370(11) 0.0357(11) 0.0102(8) 0.0198(9) 0.0059(8)
F9 0.0339(11) 0.0217(9) 0.0395(11) 0.0025(8) 0.0254(9) 0.0087(8)
F10 0.0254(9) 0.0122(7) 0.0280(9) 0.0005(7) 0.0156(8) -0.0008(7)
F11 0.0264(9) 0.0187(8) 0.0175(8) -0.0002(6) 0.0121(7) -0.0026(7)
F12 0.0313(10) 0.0214(8) 0.0334(10) 0.0048(7) 0.0205(9) -0.0048(8)
F13 0.0277(10) 0.0181(8) 0.0420(11) -0.0042(8) 0.0150(9) -0.0093(8)
F14 0.0308(10) 0.0309(10) 0.0246(10) -0.0114(8) 0.0080(8) -0.0092(8)
F15 0.0278(10) 0.0271(9) 0.0178(8) -0.0013(7) 0.0121(8) -0.0060(8)
F16 0.0234(9) 0.0099(8) 0.0232(9) -0.0005(6) 0.0063(8) 0.0029(6)
F17 0.0320(11) 0.0167(8) 0.0226(9) -0.0078(7) 0.0065(8) 0.0001(7)
F18 0.0307(10) 0.0305(10) 0.0176(9) -0.0030(7) 0.0008(8) 0.0070(8)
F19 0.0280(10) 0.0185(8) 0.0238(9) 0.0045(7) 0.0048(8) 0.0099(8)
F20 0.0247(9) 0.0119(7) 0.0220(9) -0.0007(6) 0.0076(7) 0.0026(7)
C37 0.0152(14) 0.0116(13) 0.0194(14) -0.0027(11) 0.0060(12) -0.0042(11)
C38 0.0180(15) 0.0132(13) 0.0184(14) 0.0006(11) 0.0074(12) -0.0050(11)
C39 0.0174(15) 0.0121(13) 0.0304(17) -0.0048(12) 0.0120(13) -0.0027(12)
C40 0.0149(14) 0.0123(13) 0.0320(17) 0.0037(12) 0.0071(13) 0.0005(11)
C41 0.0218(16) 0.0177(14) 0.0194(15) 0.0037(12) 0.0051(12) -0.0035(13)
C42 0.0182(15) 0.0154(14) 0.0214(15) -0.0039(11) 0.0087(12) -0.0050(12)
C43 0.0174(15) 0.0150(13) 0.0130(13) 0.0010(11) 0.0044(12) -0.0002(11)
C44 0.0204(15) 0.0142(13) 0.0183(14) 0.0022(11) 0.0066(12) 0.0012(12)
C45 0.0181(15) 0.0187(14) 0.0196(15) 0.0043(11) 0.0057(12) -0.0051(12)
C46 0.0149(15) 0.0296(17) 0.0201(16) 0.0070(12) 0.0078(13) 0.0036(12)
C47 0.0225(16) 0.0184(14) 0.0205(15) 0.0024(11) 0.0104(13) 0.0060(12)
C48 0.0171(14) 0.0153(13) 0.0155(14) 0.0011(11) 0.0054(11) -0.0015(11)
C49 0.0185(15) 0.0103(12) 0.0205(14) -0.0023(11) 0.0096(12) 0.0022(11)
C50 0.0221(15) 0.0131(13) 0.0178(14) -0.0009(11) 0.0104(12) 0.0023(12)
C51 0.0241(16) 0.0132(13) 0.0271(16) 0.0036(11) 0.0163(13) 0.0035(12)
C52 0.0202(15) 0.0112(13) 0.0340(17) -0.0028(12) 0.0132(14) -0.0012(12)
C53 0.0216(16) 0.0177(14) 0.0229(15) -0.0054(12) 0.0090(13) 0.0003(12)
C54 0.0227(15) 0.0163(13) 0.0201(15) 0.0006(11) 0.0127(13) 0.0028(12)
C55 0.0169(14) 0.0138(13) 0.0172(14) 0.0006(11) 0.0108(12) -0.0010(11)
C56 0.0229(16) 0.0125(13) 0.0234(15) 0.0021(11) 0.0148(13) 0.0028(12)
C57 0.0230(16) 0.0176(14) 0.0203(15) -0.0051(11) 0.0109(13) 0.0001(12)
C58 0.0192(15) 0.0230(15) 0.0166(14) -0.0014(12) 0.0059(12) 0.0016(13)
C59 0.0207(15) 0.0165(14) 0.0214(15) 0.0040(12) 0.0116(13) 0.0051(12)
C60 0.0218(15) 0.0086(12) 0.0210(15) -0.0025(11) 0.0131(12) -0.0015(11)
B1 0.0183(17) 0.0100(14) 0.0192(16) -0.0015(12) 0.0089(13) -0.0033(13)

_geom_special_details            
;
 All esds (except the esd in the dihedral angle between two l.s. planes)
 are estimated using the full covariance matrix.  The cell esds are taken
 into account individually in the estimation of esds in distances, angles
 and torsion angles; correlations between esds in cell parameters are only
 used when they are defined by crystal symmetry.  An approximate (isotropic)
 treatment of cell esds is used for estimating esds involving l.s. planes.
;
loop_
_geom_bond_atom_site_label_1
_geom_bond_atom_site_label_2
_geom_bond_distance
_geom_bond_site_symmetry_2
_geom_bond_publ_flag
Si1 N1 1.737(2) . ?
Si1 C1 1.930(3) . ?
Si1 C4 1.899(3) . ?
Si1 C7 1.889(3) . ?
Si2 N1 1.739(2) . ?
Si2 C10 1.929(3) . ?
Si2 C13 1.893(3) . ?
Si2 C16 1.903(3) . ?
Si3 N2 1.749(2) . ?
Si3 C19 1.913(3) . ?
Si3 C22 1.895(3) . ?
Si3 C25 1.897(3) . ?
Si4 N2 1.744(2) . ?
Si4 C28 1.899(3) . ?
Si4 C31 1.907(3) . ?
Si4 C34 1.890(3) . ?
C1 C2 1.535(4) . ?
C1 C3 1.546(4) . ?
C4 C5 1.541(4) . ?
C4 C6 1.536(4) . ?
C7 C8 1.536(4) . ?
C7 C9 1.538(4) . ?
C10 C11 1.550(4) . ?
C10 C12 1.548(4) . ?
C13 C14 1.539(4) . ?
C13 C15 1.534(4) . ?
C16 C17 1.536(4) . ?
C16 C18 1.542(4) . ?
C19 C20 1.554(4) . ?
C19 C21 1.537(4) . ?
C22 C23 1.530(4) . ?
C22 C24 1.543(4) . ?
C25 C26 1.544(4) . ?
C25 C27 1.535(4) . ?
C28 C29 1.538(4) . ?
C28 C30 1.539(4) . ?
C31 C32 1.537(4) . ?
C31 C33 1.538(4) . ?
C34 C35 1.540(4) . ?
C34 C36 1.545(4) . ?
F1 C38 1.357(3) . ?
F2 C39 1.344(3) . ?
F3 C40 1.346(3) . ?
F4 C41 1.347(3) . ?
F5 C42 1.351(3) . ?
F6 C44 1.353(3) . ?
F7 C45 1.351(3) . ?
F8 C46 1.354(4) . ?
F9 C47 1.344(3) . ?
F10 C48 1.351(3) . ?
F11 C50 1.354(3) . ?
F12 C51 1.346(3) . ?
F13 C52 1.348(3) . ?
F14 C53 1.352(3) . ?
F15 C54 1.355(3) . ?
F16 C56 1.350(3) . ?
F17 C57 1.355(3) . ?
F18 C58 1.340(3) . ?
F19 C59 1.346(3) . ?
F20 C60 1.352(3) . ?
C37 C38 1.382(4) . ?
C37 C42 1.392(4) . ?
C37 B1 1.654(4) . ?
C38 C39 1.381(4) . ?
C39 C40 1.383(4) . ?
C40 C41 1.370(4) . ?
C41 C42 1.377(4) . ?
C43 C44 1.392(4) . ?
C43 C48 1.392(4) . ?
C43 B1 1.656(4) . ?
C44 C45 1.378(4) . ?
C45 C46 1.372(4) . ?
C46 C47 1.371(4) . ?
C47 C48 1.382(4) . ?
C49 C50 1.386(4) . ?
C49 C54 1.393(4) . ?
C49 B1 1.659(4) . ?
C50 C51 1.388(4) . ?
C51 C52 1.374(4) . ?
C52 C53 1.371(4) . ?
C53 C54 1.372(4) . ?
C55 C56 1.392(4) . ?
C55 C60 1.392(4) . ?
C55 B1 1.663(4) . ?
C56 C57 1.387(4) . ?
C57 C58 1.372(4) . ?
C58 C59 1.379(4) . ?
C59 C60 1.375(4) . ?

loop_
_geom_angle_atom_site_label_1
_geom_angle_atom_site_label_2
_geom_angle_atom_site_label_3
_geom_angle
_geom_angle_site_symmetry_1
_geom_angle_site_symmetry_3
_geom_angle_publ_flag
N1 Si1 C1 101.05(12) . . ?
N1 Si1 C4 111.49(12) . . ?
N1 Si1 C7 122.65(12) . . ?
C4 Si1 C1 105.58(13) . . ?
C7 Si1 C1 107.83(13) . . ?
C7 Si1 C4 106.87(14) . . ?
N1 Si2 C10 101.90(12) . . ?
N1 Si2 C13 116.07(13) . . ?
N1 Si2 C16 114.21(12) . . ?
C13 Si2 C10 106.41(13) . . ?
C13 Si2 C16 106.93(13) . . ?
C16 Si2 C10 111.00(13) . . ?
N2 Si3 C19 102.37(12) . . ?
N2 Si3 C22 113.72(13) . . ?
N2 Si3 C25 115.74(12) . . ?
C22 Si3 C19 107.46(13) . . ?
C22 Si3 C25 106.66(13) . . ?
C25 Si3 C19 110.60(13) . . ?
N2 Si4 C28 105.27(12) . . ?
N2 Si4 C31 103.70(12) . . ?
N2 Si4 C34 115.88(12) . . ?
C28 Si4 C31 104.90(13) . . ?
C34 Si4 C28 113.81(13) . . ?
C34 Si4 C31 112.18(13) . . ?
Si1 N1 Si2 137.49(14) . . ?
Si4 N2 Si3 131.40(14) . . ?
C2 C1 Si1 114.7(2) . . ?
C2 C1 C3 108.7(2) . . ?
C3 C1 Si1 113.5(2) . . ?
C5 C4 Si1 116.3(2) . . ?
C6 C4 Si1 114.6(2) . . ?
C6 C4 C5 107.8(3) . . ?
C8 C7 Si1 120.0(2) . . ?
C8 C7 C9 110.4(2) . . ?
C9 C7 Si1 112.5(2) . . ?
C11 C10 Si2 116.5(2) . . ?
C12 C10 Si2 115.6(2) . . ?
C12 C10 C11 107.7(3) . . ?
C14 C13 Si2 114.4(2) . . ?
C15 C13 Si2 113.7(2) . . ?
C15 C13 C14 109.7(3) . . ?
C17 C16 Si2 116.6(2) . . ?
C17 C16 C18 108.5(3) . . ?
C18 C16 Si2 113.4(2) . . ?
C20 C19 Si3 115.71(19) . . ?
C21 C19 Si3 115.0(2) . . ?
C21 C19 C20 108.3(2) . . ?
C23 C22 Si3 114.2(2) . . ?
C23 C22 C24 111.2(3) . . ?
C24 C22 Si3 111.5(2) . . ?
C26 C25 Si3 113.3(2) . . ?
C27 C25 Si3 114.8(2) . . ?
C27 C25 C26 109.2(2) . . ?
C29 C28 Si4 114.8(2) . . ?
C29 C28 C30 108.8(2) . . ?
C30 C28 Si4 119.2(2) . . ?
C32 C31 Si4 115.33(19) . . ?
C32 C31 C33 107.8(2) . . ?
C33 C31 Si4 115.4(2) . . ?
C35 C34 Si4 111.8(2) . . ?
C35 C34 C36 108.6(2) . . ?
C36 C34 Si4 115.7(2) . . ?
C38 C37 C42 113.3(3) . . ?
C38 C37 B1 120.5(2) . . ?
C42 C37 B1 126.0(3) . . ?
F1 C38 C37 119.7(3) . . ?
F1 C38 C39 115.5(3) . . ?
C39 C38 C37 124.8(3) . . ?
F2 C39 C38 121.2(3) . . ?
F2 C39 C40 119.8(3) . . ?
C38 C39 C40 119.1(3) . . ?
F3 C40 C39 120.1(3) . . ?
F3 C40 C41 121.2(3) . . ?
C41 C40 C39 118.7(3) . . ?
F4 C41 C40 119.6(3) . . ?
F4 C41 C42 120.3(3) . . ?
C40 C41 C42 120.1(3) . . ?
F5 C42 C37 121.2(3) . . ?
F5 C42 C41 114.8(3) . . ?
C41 C42 C37 124.0(3) . . ?
C44 C43 C48 113.1(3) . . ?
C44 C43 B1 119.3(2) . . ?
C48 C43 B1 127.2(3) . . ?
F6 C44 C43 119.6(3) . . ?
F6 C44 C45 115.6(2) . . ?
C45 C44 C43 124.8(3) . . ?
F7 C45 C44 120.7(3) . . ?
F7 C45 C46 120.2(3) . . ?
C46 C45 C44 119.1(3) . . ?
F8 C46 C45 120.2(3) . . ?
F8 C46 C47 120.5(3) . . ?
C47 C46 C45 119.2(3) . . ?
F9 C47 C46 119.5(3) . . ?
F9 C47 C48 120.7(3) . . ?
C46 C47 C48 119.8(3) . . ?
F10 C48 C43 120.8(3) . . ?
F10 C48 C47 115.3(2) . . ?
C47 C48 C43 123.9(3) . . ?
C50 C49 C54 113.3(3) . . ?
C50 C49 B1 126.7(3) . . ?
C54 C49 B1 119.7(2) . . ?
F11 C50 C49 121.0(3) . . ?
F11 C50 C51 115.0(2) . . ?
C49 C50 C51 124.0(3) . . ?
F12 C51 C50 120.3(3) . . ?
F12 C51 C52 120.1(3) . . ?
C52 C51 C50 119.6(3) . . ?
F13 C52 C51 120.5(3) . . ?
F13 C52 C53 120.7(3) . . ?
C53 C52 C51 118.7(3) . . ?
F14 C53 C52 119.1(3) . . ?
F14 C53 C54 121.0(3) . . ?
C52 C53 C54 119.9(3) . . ?
F15 C54 C49 119.5(3) . . ?
F15 C54 C53 116.2(3) . . ?
C53 C54 C49 124.3(3) . . ?
C56 C55 C60 112.9(3) . . ?
C56 C55 B1 127.3(2) . . ?
C60 C55 B1 119.4(2) . . ?
F16 C56 C55 121.3(3) . . ?
F16 C56 C57 115.2(2) . . ?
C57 C56 C55 123.6(3) . . ?
F17 C57 C56 120.2(3) . . ?
F17 C57 C58 119.3(3) . . ?
C58 C57 C56 120.5(3) . . ?
F18 C58 C57 120.6(3) . . ?
F18 C58 C59 120.9(3) . . ?
C57 C58 C59 118.5(3) . . ?
F19 C59 C58 119.7(3) . . ?
F19 C59 C60 121.1(3) . . ?
C60 C59 C58 119.2(3) . . ?
F20 C60 C55 119.1(3) . . ?
F20 C60 C59 115.6(2) . . ?
C59 C60 C55 125.3(3) . . ?
C37 B1 C43 113.0(2) . . ?
C37 B1 C49 102.8(2) . . ?
C37 B1 C55 114.5(2) . . ?
C43 B1 C49 114.2(2) . . ?
C43 B1 C55 100.1(2) . . ?
C49 B1 C55 112.8(2) . . ?

_shelx_res_file                  
;
TITL xdpm66 in P21/n #14
REM reset to P21/n #14
CELL 1.54184 19.928379 17.051337 21.104883 90 114.8184 90
ZERR 4 0.000349 0.000214 0.000394 0 0.0022 0
LATT 1
SYMM 0.5-X,0.5+Y,0.5-Z
SFAC C H B N F Si Sm
UNIT 240 336 4 8 80 16 4

L.S. 9
PLAN  20
TEMP -173.1(2)
CONN 20 Sm1
FREE Sm1 Si3
FREE Sm1 Si4
FREE Sm1 Si1
FREE Sm1 Si2
BOND
fmap 2 53
acta
SHEL 100 0.83
REM <olex2.extras>
REM <HklSrc "%.\\xdpm66.hkl">
REM </olex2.extras>

WGHT    0.058900    2.818700
FVAR       1.04974
SM1   7    0.578423    0.167704    0.831628    11.00000    0.01722    0.02056 =
         0.01537    0.00013    0.00824    0.00438
SI1   6    0.417712    0.155257    0.835680    11.00000    0.01486    0.01173 =
         0.01724   -0.00018    0.00874    0.00025
SI2   6    0.536094    0.279726    0.938810    11.00000    0.01704    0.01216 =
         0.01573   -0.00036    0.00807   -0.00075
SI3   6    0.605631    0.082722    0.701734    11.00000    0.01595    0.01030 =
         0.01677   -0.00082    0.00744    0.00066
SI4   6    0.564761    0.264290    0.688767    11.00000    0.01559    0.00988 =
         0.01568    0.00060    0.00762    0.00100
N1    4    0.496081    0.214024    0.870073    11.00000    0.01730    0.01342 =
         0.01628    0.00054    0.00866    0.00116
N2    4    0.578574    0.171073    0.726147    11.00000    0.01629    0.01187 =
         0.01439    0.00039    0.00820   -0.00056
C1    1    0.458631    0.059135    0.818652    11.00000    0.02063    0.01338 =
         0.02507   -0.00071    0.01297    0.00039
AFIX  13
H1    2    0.479543    0.072148    0.784357    11.00000   -1.20000
AFIX   0
C2    1    0.522427    0.024689    0.883005    11.00000    0.02530    0.01517 =
         0.02826    0.00369    0.01602    0.00247
AFIX 137
H2A   2    0.560519    0.064826    0.904330    11.00000   -1.50000
H2B   2    0.543753   -0.020154    0.868886    11.00000   -1.50000
H2C   2    0.503736    0.007404    0.916883    11.00000   -1.50000
AFIX   0
C3    1    0.400244   -0.005676    0.784610    11.00000    0.02832    0.01431 =
         0.04160   -0.00853    0.01854   -0.00461
AFIX 137
H3A   2    0.374494   -0.016647    0.814287    11.00000   -1.50000
H3B   2    0.424755   -0.053462    0.779348    11.00000   -1.50000
H3C   2    0.364467    0.011992    0.738615    11.00000   -1.50000
AFIX   0
C4    1    0.350188    0.191250    0.746432    11.00000    0.01578    0.01988 =
         0.01571   -0.00074    0.00541    0.00011
AFIX  13
H4    2    0.373283    0.178202    0.713847    11.00000   -1.20000
AFIX   0
C5    1    0.273557    0.151772    0.715440    11.00000    0.01962    0.03085 =
         0.02651   -0.00049    0.00482   -0.00315
AFIX 137
H5A   2    0.279616    0.094741    0.715372    11.00000   -1.50000
H5B   2    0.245465    0.170162    0.667485    11.00000   -1.50000
H5C   2    0.246854    0.165307    0.743752    11.00000   -1.50000
AFIX   0
C6    1    0.338287    0.280445    0.741078    11.00000    0.02418    0.02056 =
         0.02335    0.00375    0.01186    0.00494
AFIX 137
H6A   2    0.308551    0.295733    0.766091    11.00000   -1.50000
H6B   2    0.312432    0.295486    0.691875    11.00000   -1.50000
H6C   2    0.386283    0.307020    0.761851    11.00000   -1.50000
AFIX   0
C7    1    0.361419    0.129801    0.885898    11.00000    0.02190    0.01683 =
         0.02164   -0.00117    0.01256   -0.00304
AFIX  13
H7    2    0.320655    0.096063    0.852963    11.00000   -1.20000
AFIX   0
C8    1    0.395916    0.080372    0.952775    11.00000    0.02478    0.02329 =
         0.02552    0.00334    0.01567   -0.00078
AFIX 137
H8A   2    0.413253    0.030364    0.942241    11.00000   -1.50000
H8B   2    0.358763    0.070395    0.970872    11.00000   -1.50000
H8C   2    0.437736    0.108829    0.987869    11.00000   -1.50000
AFIX   0
C9    1    0.321164    0.201366    0.897777    11.00000    0.02204    0.02115 =
         0.02856   -0.00034    0.01621   -0.00028
AFIX 137
H9A   2    0.357107    0.235954    0.932671    11.00000   -1.50000
H9B   2    0.284594    0.183782    0.914460    11.00000   -1.50000
H9C   2    0.296135    0.229973    0.853771    11.00000   -1.50000
AFIX   0
C10   1    0.637091    0.282845    0.949555    11.00000    0.02290    0.01975 =
         0.01344   -0.00315    0.00632   -0.00290
AFIX  13
H10   2    0.633779    0.289233    0.901228    11.00000   -1.20000
AFIX   0
C11   1    0.683668    0.207657    0.978486    11.00000    0.01882    0.03091 =
         0.02072    0.00108    0.00816    0.00332
AFIX 137
H11A  2    0.705744    0.208928    1.029628    11.00000   -1.50000
H11B  2    0.722937    0.205060    0.962126    11.00000   -1.50000
H11C  2    0.651774    0.161442    0.961995    11.00000   -1.50000
AFIX   0
C12   1    0.683408    0.353487    0.991308    11.00000    0.02538    0.02862 =
         0.02777   -0.00537    0.01047   -0.01022
AFIX 137
H12A  2    0.660273    0.402389    0.967924    11.00000   -1.50000
H12B  2    0.733544    0.349929    0.993814    11.00000   -1.50000
H12C  2    0.685726    0.352863    1.038616    11.00000   -1.50000
AFIX   0
C13   1    0.500639    0.384058    0.921250    11.00000    0.02333    0.01364 =
         0.02143   -0.00234    0.01078   -0.00045
AFIX  13
H13   2    0.533195    0.415284    0.962965    11.00000   -1.20000
AFIX   0
C14   1    0.506790    0.422694    0.858017    11.00000    0.03022    0.01626 =
         0.03069    0.00236    0.01579   -0.00082
AFIX 137
H14A  2    0.558778    0.424226    0.865605    11.00000   -1.50000
H14B  2    0.487261    0.476244    0.852315    11.00000   -1.50000
H14C  2    0.478250    0.392219    0.815856    11.00000   -1.50000
AFIX   0
C15   1    0.421771    0.393680    0.915519    11.00000    0.02852    0.01691 =
         0.03077    0.00043    0.01357    0.00298
AFIX 137
H15A  2    0.387236    0.364975    0.874586    11.00000   -1.50000
H15B  2    0.408553    0.449416    0.910635    11.00000   -1.50000
H15C  2    0.419128    0.372799    0.957674    11.00000   -1.50000
AFIX   0
C16   1    0.531215    0.247739    1.023141    11.00000    0.02015    0.01925 =
         0.01849   -0.00182    0.01000   -0.00112
AFIX  13
H16   2    0.477877    0.236560    1.010595    11.00000   -1.20000
AFIX   0
C17   1    0.573115    0.172447    1.057286    11.00000    0.03006    0.02655 =
         0.02197    0.00454    0.01468    0.00245
AFIX 137
H17A  2    0.564355    0.132445    1.021328    11.00000   -1.50000
H17B  2    0.555557    0.153189    1.091408    11.00000   -1.50000
H17C  2    0.626166    0.183671    1.080907    11.00000   -1.50000
AFIX   0
C18   1    0.553524    0.312785    1.078975    11.00000    0.02583    0.02854 =
         0.01895   -0.00406    0.01111   -0.00452
AFIX 137
H18A  2    0.605137    0.327678    1.092036    11.00000   -1.50000
H18B  2    0.548007    0.293435    1.120256    11.00000   -1.50000
H18C  2    0.521610    0.358592    1.060127    11.00000   -1.50000
AFIX   0
C19   1    0.631947    0.020132    0.783956    11.00000    0.01741    0.01136 =
         0.02072    0.00170    0.01020    0.00308
AFIX  13
H19   2    0.586780    0.018429    0.793345    11.00000   -1.20000
AFIX   0
C20   1    0.694251    0.053832    0.851382    11.00000    0.02251    0.01715 =
         0.02031    0.00163    0.00773    0.00487
AFIX 137
H20A  2    0.741337    0.028784    0.859175    11.00000   -1.50000
H20B  2    0.682551    0.043423    0.891297    11.00000   -1.50000
H20C  2    0.698168    0.110547    0.846206    11.00000   -1.50000
AFIX   0
C21   1    0.650446   -0.065845    0.776263    11.00000    0.02907    0.01253 =
         0.02939    0.00389    0.01264    0.00089
AFIX 137
H21A  2    0.609489   -0.089519    0.736404    11.00000   -1.50000
H21B  2    0.658036   -0.094699    0.818900    11.00000   -1.50000
H21C  2    0.695610   -0.068144    0.768581    11.00000   -1.50000
AFIX   0
C22   1    0.528051    0.030267    0.627983    11.00000    0.02023    0.01380 =
         0.02071   -0.00332    0.00652   -0.00012
AFIX  13
H22   2    0.549007   -0.020545    0.620887    11.00000   -1.20000
AFIX   0
C23   1    0.462025    0.009484    0.643891    11.00000    0.02541    0.01842 =
         0.02779   -0.00346    0.00947   -0.00318
AFIX 137
H23A  2    0.477855   -0.027169    0.683259    11.00000   -1.50000
H23B  2    0.423338   -0.014979    0.602747    11.00000   -1.50000
H23C  2    0.442586    0.057287    0.655859    11.00000   -1.50000
AFIX   0
C24   1    0.503204    0.075964    0.558738    11.00000    0.02451    0.01875 =
         0.02028   -0.00399    0.00657    0.00289
AFIX 137
H24A  2    0.485921    0.128195    0.564377    11.00000   -1.50000
H24B  2    0.462935    0.047561    0.521836    11.00000   -1.50000
H24C  2    0.544973    0.081160    0.546016    11.00000   -1.50000
AFIX   0
C25   1    0.685767    0.089409    0.675793    11.00000    0.01739    0.01517 =
         0.01946    0.00035    0.00954    0.00158
AFIX  13
H25   2    0.673300    0.132665    0.640693    11.00000   -1.20000
AFIX   0
C26   1    0.695677    0.014821    0.639139    11.00000    0.02699    0.01848 =
         0.02513    0.00047    0.01638    0.00584
AFIX 137
H26A  2    0.708243   -0.029501    0.671649    11.00000   -1.50000
H26B  2    0.735532    0.023138    0.624206    11.00000   -1.50000
H26C  2    0.649546    0.003476    0.598293    11.00000   -1.50000
AFIX   0
C27   1    0.760186    0.111443    0.735399    11.00000    0.02018    0.02653 =
         0.02713   -0.00244    0.01090    0.00251
AFIX 137
H27A  2    0.753236    0.155984    0.761379    11.00000   -1.50000
H27B  2    0.795360    0.125854    0.715995    11.00000   -1.50000
H27C  2    0.779468    0.066556    0.766872    11.00000   -1.50000
AFIX   0
C28   1    0.463705    0.287668    0.664069    11.00000    0.01987    0.01322 =
         0.02033    0.00358    0.00865    0.00268
AFIX  13
H28   2    0.455906    0.272214    0.706195    11.00000   -1.20000
AFIX   0
C29   1    0.408536    0.236513    0.605217    11.00000    0.02077    0.02079 =
         0.02657    0.00140    0.00969    0.00083
AFIX 137
H29A  2    0.411780    0.248920    0.561248    11.00000   -1.50000
H29B  2    0.358267    0.246997    0.600404    11.00000   -1.50000
H29C  2    0.420411    0.181032    0.616502    11.00000   -1.50000
AFIX   0
C30   1    0.437662    0.373500    0.651006    11.00000    0.02365    0.01943 =
         0.02984    0.00395    0.01482    0.00481
AFIX 137
H30A  2    0.465568    0.404675    0.692884    11.00000   -1.50000
H30B  2    0.384836    0.376097    0.640167    11.00000   -1.50000
H30C  2    0.445995    0.394397    0.611646    11.00000   -1.50000
AFIX   0
C31   1    0.618283    0.331518    0.765752    11.00000    0.01852    0.01500 =
         0.01465   -0.00234    0.00628   -0.00001
AFIX  13
H31   2    0.589878    0.331885    0.795143    11.00000   -1.20000
AFIX   0
C32   1    0.696580    0.303659    0.814004    11.00000    0.01992    0.01660 =
         0.02119   -0.00229    0.00825   -0.00145
AFIX 137
H32A  2    0.694409    0.249584    0.828764    11.00000   -1.50000
H32B  2    0.717063    0.337713    0.855154    11.00000   -1.50000
H32C  2    0.728180    0.305921    0.788854    11.00000   -1.50000
AFIX   0
C33   1    0.623642    0.417716    0.746985    11.00000    0.02735    0.01519 =
         0.02745   -0.00433    0.00883    0.00024
AFIX 137
H33A  2    0.658781    0.422246    0.725757    11.00000   -1.50000
H33B  2    0.640677    0.449803    0.789387    11.00000   -1.50000
H33C  2    0.574884    0.436040    0.713847    11.00000   -1.50000
AFIX   0
C34   1    0.593595    0.277389    0.614790    11.00000    0.02041    0.01341 =
         0.01743   -0.00039    0.01055   -0.00121
AFIX  13
H34   2    0.581422    0.227312    0.587620    11.00000   -1.20000
AFIX   0
C35   1    0.548993    0.342587    0.564160    11.00000    0.02728    0.02365 =
         0.01942    0.00320    0.01248   -0.00004
AFIX 137
H35A  2    0.496154    0.330188    0.545471    11.00000   -1.50000
H35B  2    0.564144    0.346343    0.525686    11.00000   -1.50000
H35C  2    0.558289    0.392728    0.589094    11.00000   -1.50000
AFIX   0
C36   1    0.676730    0.292828    0.636605    11.00000    0.02126    0.01959 =
         0.02584   -0.00144    0.01434   -0.00161
AFIX 137
H36A  2    0.689164    0.345837    0.655968    11.00000   -1.50000
H36B  2    0.687815    0.288022    0.595712    11.00000   -1.50000
H36C  2    0.705957    0.254420    0.671975    11.00000   -1.50000
AFIX   0

F1    5    0.635987    0.234775    0.258247    11.00000    0.02382    0.02070 =
         0.02101    0.00293    0.01283    0.00275
F2    5    0.731294    0.116319    0.305664    11.00000    0.02319    0.01915 =
         0.03660   -0.00222    0.01828    0.00282
F3    5    0.761311    0.050540    0.432412    11.00000    0.02723    0.02222 =
         0.04365    0.01016    0.01512    0.01045
F4    5    0.692341    0.107642    0.510630    11.00000    0.03149    0.02973 =
         0.02540    0.01441    0.01061    0.00717
F5    5    0.596303    0.222457    0.464602    11.00000    0.02876    0.02255 =
         0.01854    0.00202    0.01287    0.00354
F6    5    0.468221    0.183188    0.349690    11.00000    0.02733    0.01355 =
         0.03072   -0.00400    0.01482   -0.00566
F7    5    0.367808    0.190845    0.401312    11.00000    0.02390    0.02503 =
         0.03772    0.00556    0.01441   -0.00838
F8    5    0.329071    0.332305    0.437120    11.00000    0.02378    0.03698 =
         0.03567    0.01016    0.01982    0.00595
F9    5    0.398062    0.464608    0.423445    11.00000    0.03390    0.02172 =
         0.03955    0.00250    0.02539    0.00865
F10   5    0.504136    0.458279    0.379322    11.00000    0.02544    0.01219 =
         0.02800    0.00053    0.01556   -0.00076
F11   5    0.593250    0.398242    0.220090    11.00000    0.02638    0.01868 =
         0.01750   -0.00020    0.01210   -0.00257
F12   5    0.691156    0.512643    0.250937    11.00000    0.03128    0.02137 =
         0.03341    0.00479    0.02051   -0.00482
F13   5    0.765969    0.563380    0.385391    11.00000    0.02768    0.01810 =
         0.04204   -0.00416    0.01500   -0.00928
F14   5    0.738371    0.495055    0.488341    11.00000    0.03077    0.03088 =
         0.02457   -0.01138    0.00803   -0.00920
F15   5    0.640369    0.378926    0.459460    11.00000    0.02779    0.02707 =
         0.01784   -0.00135    0.01209   -0.00597
F16   5    0.501727    0.160536    0.231462    11.00000    0.02342    0.00994 =
         0.02323   -0.00049    0.00627    0.00285
F17   5    0.399093    0.156743    0.101712    11.00000    0.03199    0.01667 =
         0.02255   -0.00785    0.00654    0.00011
F18   5    0.326226    0.289042    0.037610    11.00000    0.03072    0.03051 =
         0.01759   -0.00297    0.00077    0.00698
F19   5    0.361165    0.428703    0.107657    11.00000    0.02798    0.01852 =
         0.02378    0.00448    0.00485    0.00995
F20   5    0.464483    0.434575    0.237917    11.00000    0.02466    0.01194 =
         0.02202   -0.00070    0.00755    0.00256
C37   1    0.608168    0.233876    0.356909    11.00000    0.01521    0.01155 =
         0.01945   -0.00270    0.00604   -0.00416
C38   1    0.646560    0.203761    0.320979    11.00000    0.01802    0.01321 =
         0.01838    0.00063    0.00740   -0.00505
C39   1    0.697112    0.143180    0.344342    11.00000    0.01742    0.01212 =
         0.03039   -0.00482    0.01204   -0.00274
C40   1    0.712785    0.110109    0.408861    11.00000    0.01494    0.01230 =
         0.03203    0.00366    0.00707    0.00054
C41   1    0.677875    0.139051    0.447670    11.00000    0.02176    0.01765 =
         0.01940    0.00370    0.00506   -0.00349
C42   1    0.627544    0.199241    0.421959    11.00000    0.01822    0.01543 =
         0.02135   -0.00385    0.00866   -0.00501
C43   1    0.493210    0.319735    0.362109    11.00000    0.01744    0.01496 =
         0.01299    0.00096    0.00443   -0.00018
C44   1    0.454178    0.254926    0.368727    11.00000    0.02039    0.01420 =
         0.01835    0.00224    0.00660    0.00119
C45   1    0.400397    0.257407    0.393645    11.00000    0.01807    0.01867 =
         0.01957    0.00426    0.00574   -0.00512
C46   1    0.381145    0.328430    0.411768    11.00000    0.01495    0.02957 =
         0.02014    0.00695    0.00780    0.00360
C47   1    0.416413    0.394988    0.405384    11.00000    0.02251    0.01841 =
         0.02052    0.00243    0.01043    0.00604
C48   1    0.471455    0.389687    0.381962    11.00000    0.01709    0.01526 =
         0.01552    0.00107    0.00543   -0.00153
C49   1    0.608700    0.383810    0.337839    11.00000    0.01847    0.01030 =
         0.02054   -0.00231    0.00958    0.00218
C50   1    0.626507    0.419838    0.288017    11.00000    0.02206    0.01313 =
         0.01778   -0.00089    0.01044    0.00225
C51   1    0.678117    0.479634    0.302601    11.00000    0.02410    0.01323 =
         0.02707    0.00364    0.01627    0.00349
C52   1    0.715924    0.505066    0.370201    11.00000    0.02021    0.01116 =
         0.03399   -0.00276    0.01322   -0.00123
C53   1    0.701586    0.470192    0.421760    11.00000    0.02160    0.01774 =
         0.02294   -0.00544    0.00900    0.00035
C54   1    0.650167    0.411220    0.405310    11.00000    0.02267    0.01626 =
         0.02010    0.00063    0.01274    0.00278
C55   1    0.491604    0.299094    0.242073    11.00000    0.01691    0.01381 =
         0.01723    0.00064    0.01080   -0.00095
C56   1    0.470143    0.229827    0.203938    11.00000    0.02290    0.01250 =
         0.02344    0.00208    0.01481    0.00280
C57   1    0.415691    0.226090    0.136189    11.00000    0.02302    0.01757 =
         0.02026   -0.00512    0.01095    0.00012
C58   1    0.378820    0.292545    0.103079    11.00000    0.01922    0.02304 =
         0.01655   -0.00139    0.00592    0.00158
C59   1    0.396746    0.362701    0.138848    11.00000    0.02068    0.01645 =
         0.02138    0.00399    0.01155    0.00507
C60   1    0.450895    0.363843    0.205999    11.00000    0.02183    0.00861 =
         0.02104   -0.00250    0.01313   -0.00149
B1    3    0.551293    0.308959    0.325134    11.00000    0.01826    0.00998 =
         0.01917   -0.00151    0.00885   -0.00325
HKLF 4

REM  xdpm66 in P21/n #14
REM R1 =  0.0361 for   10921 Fo > 4sig(Fo)  and  0.0405 for all   11897 data
REM    817 parameters refined using      0 restraints

END

WGHT      0.0589      2.8189

REM Highest difference peak  0.641,  deepest hole -1.339,  1-sigma level  0.086
Q1    1   0.5642  0.2179  0.8200  11.00000  0.05    0.64
Q2    1   0.5856  0.1647  0.8757  11.00000  0.05    0.63
Q3    1   0.5925  0.2136  0.8461  11.00000  0.05    0.62
Q4    1   0.5814  0.1009  0.8289  11.00000  0.05    0.59
Q5    1   0.4961  0.1672  0.8064  11.00000  0.05    0.57
Q6    1   0.6624  0.1685  0.8645  11.00000  0.05    0.54
Q7    1   0.5733  0.1649  0.7842  11.00000  0.05    0.50
Q8    1   0.6242  0.0826  0.9044  11.00000  0.05    0.50
Q9    1   0.5302  0.2655  0.9859  11.00000  0.05    0.48
Q10   1   0.5337  0.0838  0.7578  11.00000  0.05    0.44
Q11   1   0.5025  0.2112  0.7439  11.00000  0.05    0.40
Q12   1   0.6216  0.2546  0.9050  11.00000  0.05    0.39
Q13   1   0.5762  0.2673  0.3432  11.00000  0.05    0.39
Q14   1   0.6571  0.2060  0.9179  11.00000  0.05    0.39
Q15   1   0.3830  0.1440  0.8616  11.00000  0.05    0.39
Q16   1   0.5645  0.2619  0.6426  11.00000  0.05    0.39
Q17   1   0.5336  0.2455  0.7549  11.00000  0.05    0.37
Q18   1   0.5184  0.3395  0.9241  11.00000  0.05    0.36
Q19   1   0.6580  0.2360  0.8621  11.00000  0.05    0.36
Q20   1   0.3775  0.1810  0.7918  11.00000  0.05    0.35
;
_shelx_res_checksum              99587
_manchester_internal_archive_date ?
_manchester_internal_coll_client CAPG
_manchester_internal_coll_date   15/2/17
_manchester_internal_coll_frame_method '\w and \f scans'
_manchester_internal_coll_frame_time 10.0
_manchester_internal_coll_frame_width 1.0
_manchester_internal_coll_name   xdpm66
_manchester_internal_coll_type   custom
_manchester_internal_coll_user   CAPG
_manchester_internal_process_date 16/2/17
_manchester_internal_process_user CAPG
_manchester_internal_refinement_date 16/2/17
_manchester_internal_refinement_user CAPG
_manchester_internal_solution_date 16/2/17
_manchester_internal_solution_user CAPG
_manchester_internal_validation_date ?
_manchester_internal_validation_user ?
_olex2_exptl_crystal_mounting_method 'From fombin on a microscope slide.'
_olex2_submission_special_instructions 'No special instructions were received'
_oxdiff_exptl_absorpt_empirical_details 
;
Empirical correction (ABSPACK) includes:
- Absorption correction using spherical harmonics
- Frame scaling
- Detector area scaling
;
_oxdiff_exptl_absorpt_empirical_full_max 36.154
_oxdiff_exptl_absorpt_empirical_full_min 0.306
####################################################################### 
# 
# This file contains crystal structure data downloaded from the 
# Cambridge Structural Database (CSD) hosted by the Cambridge 
# Crystallographic Data Centre (CCDC).
# 
# Full information about CCDC data access policies and citation 
# guidelines are available at http://www.ccdc.cam.ac.uk/access/V1 
# 
# Audit and citation data items may have been added by the CCDC. 
# Please retain this information to preserve the provenance of 
# this file and to allow appropriate attribution of the data. 
# 
#######################################################################

data_rdpm43
_database_code_depnum_ccdc_archive 'CCDC 1880945'
loop_
_audit_author_name
_audit_author_address
'Hannah Nicholas'
;The University of Manchester
United Kingdom
;
_audit_update_record             
;
2018-11-23 deposited with the CCDC.	2019-09-18 downloaded from the CCDC.
;

_manchester_internal_coll_name   rdpm43
_manchester_internal_coll_client CAPG/HN/SWL
_manchester_internal_coll_type   custom
_manchester_internal_coll_frame_time 4s
_manchester_internal_coll_frame_width 0.5
_manchester_internal_coll_frame_method '\w scans'
_manchester_internal_coll_user   CAPG
_manchester_internal_coll_date   22/07/17
_manchester_internal_process_user CAPG
_manchester_internal_process_date 22/07/17
_manchester_internal_solution_user CAPG
_manchester_internal_solution_date 22/07/17
_manchester_internal_refinement_user CAPG
_manchester_internal_refinement_date 23/07/17
_manchester_internal_validation_user ?
_manchester_internal_validation_date ?
_manchester_internal_archive_date ?

_vrf_PLAT910_rdpm43              
;
PROBLEM: Missing # of FCF Reflection(s) Below Th(Min) ...         
RESPONSE: Reduction of beam stop mask did not yield significant
          improvement. Most of those missing strong reflections 
          appeared to be very strong and were treated as overflows.
;

_audit_creation_date             2017-07-23
_audit_creation_method           
;
Olex2 1.2
(compiled 2017.03.28 svn.r3405 for OlexSys, GUI svn.r5337)
;
_shelx_SHELXL_version_number     2016/6
_chemical_name_common            ?
_chemical_name_systematic        ?
_chemical_formula_moiety         'C36 H84 Cl N2 Si4 Tm'
_chemical_formula_sum            'C36 H84 Cl N2 Si4 Tm'
_chemical_formula_weight         861.79
_chemical_melting_point          ?
_chemical_oxdiff_formula         Tm(N(SiC9H21)2)2Cl
loop_
_atom_type_symbol
_atom_type_description
_atom_type_scat_dispersion_real
_atom_type_scat_dispersion_imag
_atom_type_scat_source
C C 0.0033 0.0016 'International Tables Vol C Tables 4.2.6.8 and 6.1.1.4'
H H 0.0000 0.0000 'International Tables Vol C Tables 4.2.6.8 and 6.1.1.4'
Cl Cl 0.1484 0.1585 'International Tables Vol C Tables 4.2.6.8 and 6.1.1.4'
N N 0.0061 0.0033 'International Tables Vol C Tables 4.2.6.8 and 6.1.1.4'
Si Si 0.0817 0.0704 'International Tables Vol C Tables 4.2.6.8 and 6.1.1.4'
Tm Tm -0.3139 5.2483 'International Tables Vol C Tables 4.2.6.8 and 6.1.1.4'

_shelx_space_group_comment       
;
The symmetry employed for this shelxl refinement is uniquely defined
by the following loop, which should always be used as a source of
symmetry information in preference to the above space-group names.
They are only intended as comments.
;
_space_group_crystal_system      monoclinic
_space_group_IT_number           14
_space_group_name_H-M_alt        'P 1 21/c 1'
_space_group_name_Hall           '-P 2ybc'
loop_
_space_group_symop_operation_xyz
'x, y, z'
'-x, y+1/2, -z+1/2'
'-x, -y, -z'
'x, -y-1/2, z-1/2'

_cell_length_a                   15.8309(4)
_cell_length_b                   13.1077(3)
_cell_length_c                   22.5379(6)
_cell_angle_alpha                90
_cell_angle_beta                 109.043(3)
_cell_angle_gamma                90
_cell_volume                     4420.8(2)
_cell_formula_units_Z            4
_cell_measurement_reflns_used    17724
_cell_measurement_temperature    100.00(2)
_cell_measurement_theta_max      29.8500
_cell_measurement_theta_min      3.5910
_shelx_estimated_absorpt_T_max   ?
_shelx_estimated_absorpt_T_min   ?
_exptl_absorpt_coefficient_mu    2.201
_exptl_absorpt_correction_T_max  1.000
_exptl_absorpt_correction_T_min  0.382
_exptl_absorpt_correction_type   gaussian
_exptl_absorpt_process_details   
;
CrysAlisPro 1.171.39.27b (Rigaku Oxford Diffraction, 2015)
Numerical absorption correction based on gaussian integration over
			a multifaceted crystal model
Empirical absorption correction using spherical harmonics,
 implemented in SCALE3 ABSPACK scaling algorithm.
;
_exptl_absorpt_special_details   ?
_exptl_crystal_colour            'clear green'
_exptl_crystal_colour_lustre     clear
_exptl_crystal_colour_primary    green
_exptl_crystal_density_diffrn    1.295
_exptl_crystal_density_meas      ?
_exptl_crystal_density_method    ?
_exptl_crystal_description       block
_exptl_crystal_F_000             1824
loop_
_exptl_crystal_face_index_h
_exptl_crystal_face_index_k
_exptl_crystal_face_index_l
_exptl_crystal_face_perp_dist
-2 -9 -25 0.1250
8 -17 4 0.1798
6 -1 26 0.1103
14 -4 -30 0.0970
-14 -13 18 0.1247
2 17 8 0.1252
-15 0 30 0.1087
14 9 12 0.0959
3 14 17 0.0809
-21 2 0 0.1568
19 3 -24 0.1166
-3 14 21 0.0911
2 1 -30 0.1483
-2 -5 30 0.0979
-10 -1 32 0.0871

_exptl_crystal_size_max          0.435
_exptl_crystal_size_mid          0.301
_exptl_crystal_size_min          0.217
loop_
_exptl_oxdiff_crystal_face_indexfrac_h
_exptl_oxdiff_crystal_face_indexfrac_k
_exptl_oxdiff_crystal_face_indexfrac_l
_exptl_oxdiff_crystal_face_x
_exptl_oxdiff_crystal_face_y
_exptl_oxdiff_crystal_face_z
-2.0161 -8.9978 -25.0031 0.0964 -0.5046 -0.8522
7.9850 -16.9893 3.9714 -0.1358 0.7440 -0.6839
6.0068 -0.9962 25.9634 -0.1513 0.8881 0.4239
13.9889 -3.9951 -29.8360 -0.6477 -0.4265 -0.6638
-14.0092 -12.9978 17.5578 0.7919 0.5390 -0.3258
2.0194 16.9933 8.4536 -0.2415 -0.1765 0.9285
-14.9930 -0.0035 29.6713 0.7331 0.5078 0.4757
14.0134 9.0012 11.9137 -0.6460 0.3978 0.6574
3.0190 13.9955 17.3070 -0.2200 0.1752 0.9488
-20.9999 1.9921 -0.2093 0.8599 -0.5174 0.0290
18.9978 3.0037 -24.4252 -0.9160 -0.3539 -0.2362
-2.9805 13.9937 20.8941 0.0446 0.1453 0.9947
1.9927 0.9986 -30.4175 -0.2003 -0.8391 -0.4793
-1.9967 -4.9968 30.3122 0.2439 0.9439 0.2950
-9.9929 -1.0012 31.9139 0.5417 0.7068 0.4831

_exptl_transmission_factor_max   ?
_exptl_transmission_factor_min   ?
_diffrn_reflns_av_R_equivalents  0.0260
_diffrn_reflns_av_unetI/netI     0.0227
_diffrn_reflns_Laue_measured_fraction_full 0.994
_diffrn_reflns_Laue_measured_fraction_max 0.994
_diffrn_reflns_limit_h_max       19
_diffrn_reflns_limit_h_min       -18
_diffrn_reflns_limit_k_max       15
_diffrn_reflns_limit_k_min       -15
_diffrn_reflns_limit_l_max       27
_diffrn_reflns_limit_l_min       -27
_diffrn_reflns_number            31900
_diffrn_reflns_point_group_measured_fraction_full 0.994
_diffrn_reflns_point_group_measured_fraction_max 0.994
_diffrn_reflns_theta_full        25.242
_diffrn_reflns_theta_max         25.346
_diffrn_reflns_theta_min         3.528
_diffrn_ambient_temperature      100.00(2)
_diffrn_detector                 'CCD plate'
_diffrn_detector_area_resol_mean ?
_diffrn_measured_fraction_theta_full 0.994
_diffrn_measured_fraction_theta_max 0.994
_diffrn_measurement_details      
;
List of Runs (angles in degrees, time in seconds):

  # Type    Start    End  Width  t~exp~   \w     \q     \k     \f   Frames
#--------------------------------------------------------------------------
  1  \w    -45.00 -19.00   0.50    4.00    --    5.00 -43.00  -7.00   52
  2  \w     36.00  62.00   0.50    4.00    --   -7.50  43.00 143.00   52
  3  \w     48.00  81.00   0.50    4.00    --   -7.50  57.00-150.00   66
  4  \w    -34.00  81.00   0.50    4.00    --   -7.50  57.00  60.00  230
  5  \w    -39.00  36.00   0.50    4.00    --   -7.50  57.00-150.00  150
;
_diffrn_measurement_device       'four-circle diffractometer'
_diffrn_measurement_device_type  'XtaLAB AFC11 (RINC): Kappa single'
_diffrn_measurement_method       '\w scans'
_diffrn_orient_matrix_type       
'CrysAlisPro convention (1999,Acta A55,543-557)'
_diffrn_orient_matrix_UB_11      -0.0420198000
_diffrn_orient_matrix_UB_12      -0.0109465000
_diffrn_orient_matrix_UB_13      0.0034730000
_diffrn_orient_matrix_UB_21      0.0217998000
_diffrn_orient_matrix_UB_22      -0.0269694000
_diffrn_orient_matrix_UB_23      0.0281282000
_diffrn_orient_matrix_UB_31      0.0027733000
_diffrn_orient_matrix_UB_32      0.0456349000
_diffrn_orient_matrix_UB_33      0.0174376000
_diffrn_oxdiff_ac3_digest_frames 
;
01b77e4d215d63a35a73e869239285d3ca005508110
;
_diffrn_oxdiff_ac3_digest_hkl    
;
0126995b4cf046dd8f7519cd58329d36bb86a8
;
_diffrn_radiation_monochromator  graphite
_diffrn_radiation_probe          x-ray
_diffrn_radiation_type           MoK\a
_diffrn_radiation_wavelength     0.71073
_diffrn_source                   'fine-focus sealed X-ray tube'
_diffrn_source_type              'Enhance (Mo) X-ray Source'
_reflns_Friedel_coverage         0.000
_reflns_Friedel_fraction_full    .
_reflns_Friedel_fraction_max     .
_reflns_number_gt                7461
_reflns_number_total             8039
_reflns_odcompleteness_completeness 98.99
_reflns_odcompleteness_iscentric 1
_reflns_odcompleteness_theta     26.32
_reflns_special_details          
;
 Reflections were merged by SHELXL according to the crystal
 class for the calculation of statistics and refinement.
 
 _reflns_Friedel_fraction is defined as the number of unique
 Friedel pairs measured divided by the number that would be
 possible theoretically, ignoring centric projections and
 systematic absences.
;
_reflns_threshold_expression     'I > 2\s(I)'
_computing_cell_refinement       'CrysAlisPro 1.171.39.27b (Rigaku OD, 2015)'
_computing_data_collection       'CrysAlisPro 1.171.39.27b (Rigaku OD, 2015)'
_computing_data_reduction        'CrysAlisPro 1.171.39.27b (Rigaku OD, 2015)'
_computing_molecular_graphics    'Olex2 (Dolomanov et al., 2009)'
_computing_publication_material  'Olex2 (Dolomanov et al., 2009)'
_computing_structure_refinement  'ShelXL (Sheldrick, 2015)'
_computing_structure_solution    'XS (Sheldrick, 2008)'
_refine_diff_density_max         0.586
_refine_diff_density_min         -0.601
_refine_diff_density_rms         0.064
_refine_ls_extinction_coef       .
_refine_ls_extinction_method     none
_refine_ls_goodness_of_fit_ref   1.029
_refine_ls_hydrogen_treatment    constr
_refine_ls_matrix_type           full
_refine_ls_number_parameters     421
_refine_ls_number_reflns         8039
_refine_ls_number_restraints     0
_refine_ls_R_factor_all          0.0210
_refine_ls_R_factor_gt           0.0185
_refine_ls_restrained_S_all      1.029
_refine_ls_shift/su_max          0.003
_refine_ls_shift/su_mean         0.000
_refine_ls_structure_factor_coef Fsqd
_refine_ls_weighting_details     
'w=1/[\s^2^(Fo^2^)+(0.0259P)^2^+2.0752P] where P=(Fo^2^+2Fc^2^)/3'
_refine_ls_weighting_scheme      calc
_refine_ls_wR_factor_gt          0.0468
_refine_ls_wR_factor_ref         0.0476
_refine_special_details          ?
_olex2_refinement_description    
;
1. Fixed Uiso
 At 1.2 times of:
  All C(H) groups
 At 1.5 times of:
  All C(H,H,H) groups
2.a Ternary CH refined with riding coordinates:
 C1(H1), C4(H4), C7(H7), C10(H10), C13(H13), C16(H16), C19(H19), C22(H22),
 C25(H25), C28(H28), C31(H31), C34(H34)
2.b Idealised Me refined as rotating group:
 C2(H2A,H2B,H2C), C3(H3A,H3B,H3C), C5(H5A,H5B,H5C), C6(H6A,H6B,H6C), C8(H8A,
 H8B,H8C), C9(H9A,H9B,H9C), C11(H11A,H11B,H11C), C12(H12A,H12B,H12C), C14(H14A,
 H14B,H14C), C15(H15A,H15B,H15C), C17(H17A,H17B,H17C), C18(H18A,H18B,H18C),
 C20(H20A,H20B,H20C), C21(H21A,H21B,H21C), C23(H23A,H23B,H23C), C24(H24A,H24B,
 H24C), C26(H26A,H26B,H26C), C27(H27A,H27B,H27C), C29(H29A,H29B,H29C), C30(H30A,
 H30B,H30C), C32(H32A,H32B,H32C), C33(H33A,H33B,H33C), C35(H35A,H35B,H35C),
 C36(H36A,H36B,H36C)
;
_atom_sites_solution_hydrogens   geom
_atom_sites_solution_primary     ?
_atom_sites_solution_secondary   ?
loop_
_atom_site_label
_atom_site_type_symbol
_atom_site_fract_x
_atom_site_fract_y
_atom_site_fract_z
_atom_site_U_iso_or_equiv
_atom_site_adp_type
_atom_site_occupancy
_atom_site_site_symmetry_order
_atom_site_calc_flag
_atom_site_refinement_flags_posn
_atom_site_refinement_flags_adp
_atom_site_refinement_flags_occupancy
_atom_site_disorder_assembly
_atom_site_disorder_group
Tm1 Tm 0.67448(2) 0.46423(2) 0.77431(2) 0.01124(4) Uani 1 1 d . . . . .
Cl1 Cl 0.50892(3) 0.47653(4) 0.73840(2) 0.01684(10) Uani 1 1 d . . . . .
Si1 Si 0.77200(3) 0.28894(4) 0.87087(2) 0.01171(11) Uani 1 1 d . . . . .
Si2 Si 0.70975(3) 0.47220(4) 0.93635(3) 0.01133(11) Uani 1 1 d . . . . .
Si3 Si 0.72966(3) 0.52757(4) 0.64824(3) 0.01190(11) Uani 1 1 d . . . . .
Si4 Si 0.77189(3) 0.68549(4) 0.76070(2) 0.01250(11) Uani 1 1 d . . . . .
N1 N 0.72542(10) 0.40813(11) 0.87251(7) 0.0112(3) Uani 1 1 d . . . . .
N2 N 0.73965(10) 0.56816(12) 0.72343(7) 0.0120(3) Uani 1 1 d . . . . .
C1 C 0.74563(12) 0.26103(14) 0.78241(9) 0.0145(4) Uani 1 1 d . . . . .
H1 H 0.758814 0.325032 0.762918 0.017 Uiso 1 1 calc R . . . .
C2 C 0.64618(13) 0.23619(15) 0.74894(9) 0.0180(4) Uani 1 1 d . . . . .
H2A H 0.630924 0.172217 0.765538 0.027 Uiso 1 1 calc GR . . . .
H2B H 0.635315 0.229056 0.703770 0.027 Uiso 1 1 calc GR . . . .
H2C H 0.609107 0.291512 0.756241 0.027 Uiso 1 1 calc GR . . . .
C3 C 0.80250(14) 0.17599(15) 0.76718(10) 0.0208(4) Uani 1 1 d . . . . .
H3A H 0.865938 0.193768 0.784854 0.031 Uiso 1 1 calc GR . . . .
H3B H 0.786260 0.168556 0.721559 0.031 Uiso 1 1 calc GR . . . .
H3C H 0.791496 0.111537 0.785450 0.031 Uiso 1 1 calc GR . . . .
C4 C 0.89812(12) 0.29561(15) 0.90937(9) 0.0160(4) Uani 1 1 d . . . . .
H4 H 0.907346 0.338413 0.947703 0.019 Uiso 1 1 calc R . . . .
C5 C 0.94956(13) 0.19643(16) 0.93367(11) 0.0244(5) Uani 1 1 d . . . . .
H5A H 0.924233 0.162915 0.962914 0.037 Uiso 1 1 calc GR . . . .
H5B H 1.012621 0.212290 0.955365 0.037 Uiso 1 1 calc GR . . . .
H5C H 0.944621 0.150833 0.898238 0.037 Uiso 1 1 calc GR . . . .
C6 C 0.94303(13) 0.35573(16) 0.86921(10) 0.0190(4) Uani 1 1 d . . . . .
H6A H 0.948775 0.311896 0.835508 0.029 Uiso 1 1 calc GR . . . .
H6B H 1.002445 0.378227 0.895598 0.029 Uiso 1 1 calc GR . . . .
H6C H 0.906473 0.415384 0.850924 0.029 Uiso 1 1 calc GR . . . .
C7 C 0.72511(12) 0.18091(14) 0.90761(9) 0.0155(4) Uani 1 1 d . . . . .
H7 H 0.754759 0.187498 0.953983 0.019 Uiso 1 1 calc R . . . .
C8 C 0.74701(14) 0.07205(15) 0.89053(10) 0.0216(4) Uani 1 1 d . . . . .
H8A H 0.712282 0.057466 0.846695 0.032 Uiso 1 1 calc GR . . . .
H8B H 0.731704 0.022468 0.917939 0.032 Uiso 1 1 calc GR . . . .
H8C H 0.810926 0.067232 0.896130 0.032 Uiso 1 1 calc GR . . . .
C9 C 0.62387(13) 0.18530(15) 0.89667(10) 0.0192(4) Uani 1 1 d . . . . .
H9A H 0.607515 0.254185 0.905885 0.029 Uiso 1 1 calc GR . . . .
H9B H 0.608593 0.136189 0.924351 0.029 Uiso 1 1 calc GR . . . .
H9C H 0.591109 0.168325 0.852833 0.029 Uiso 1 1 calc GR . . . .
C10 C 0.59197(13) 0.52850(14) 0.90354(10) 0.0157(4) Uani 1 1 d . . . . .
H10 H 0.587112 0.551841 0.860314 0.019 Uiso 1 1 calc R . . . .
C11 C 0.51817(13) 0.44682(16) 0.89310(10) 0.0195(4) Uani 1 1 d . . . . .
H11A H 0.529135 0.391340 0.867388 0.029 Uiso 1 1 calc GR . . . .
H11B H 0.459805 0.477676 0.871538 0.029 Uiso 1 1 calc GR . . . .
H11C H 0.518759 0.419643 0.933737 0.029 Uiso 1 1 calc GR . . . .
C12 C 0.56734(13) 0.62247(16) 0.93461(10) 0.0224(5) Uani 1 1 d . . . . .
H12A H 0.568530 0.604987 0.977153 0.034 Uiso 1 1 calc GR . . . .
H12B H 0.507265 0.645520 0.909901 0.034 Uiso 1 1 calc GR . . . .
H12C H 0.610452 0.677128 0.936693 0.034 Uiso 1 1 calc GR . . . .
C13 C 0.79365(12) 0.58137(14) 0.96072(9) 0.0140(4) Uani 1 1 d . . . . .
H13 H 0.776918 0.629863 0.924483 0.017 Uiso 1 1 calc R . . . .
C14 C 0.89116(12) 0.55081(15) 0.97045(9) 0.0154(4) Uani 1 1 d . . . . .
H14A H 0.913430 0.508001 1.007988 0.023 Uiso 1 1 calc GR . . . .
H14B H 0.928073 0.612331 0.975768 0.023 Uiso 1 1 calc GR . . . .
H14C H 0.894055 0.512635 0.933769 0.023 Uiso 1 1 calc GR . . . .
C15 C 0.79252(13) 0.64466(16) 1.01770(10) 0.0201(4) Uani 1 1 d . . . . .
H15A H 0.730717 0.662200 1.013678 0.030 Uiso 1 1 calc GR . . . .
H15B H 0.827097 0.707342 1.019721 0.030 Uiso 1 1 calc GR . . . .
H15C H 0.819026 0.604889 1.056118 0.030 Uiso 1 1 calc GR . . . .
C16 C 0.71824(12) 0.38982(15) 1.00803(9) 0.0164(4) Uani 1 1 d . . . . .
H16 H 0.684930 0.325220 0.992158 0.020 Uiso 1 1 calc R . . . .
C17 C 0.81395(13) 0.35939(16) 1.04769(10) 0.0205(4) Uani 1 1 d . . . . .
H17A H 0.843559 0.326498 1.020742 0.031 Uiso 1 1 calc GR . . . .
H17B H 0.811728 0.311824 1.080696 0.031 Uiso 1 1 calc GR . . . .
H17C H 0.847480 0.420491 1.066882 0.031 Uiso 1 1 calc GR . . . .
C18 C 0.67304(14) 0.44053(16) 1.05192(10) 0.0209(4) Uani 1 1 d . . . . .
H18A H 0.700896 0.506926 1.065893 0.031 Uiso 1 1 calc GR . . . .
H18B H 0.680340 0.396691 1.088484 0.031 Uiso 1 1 calc GR . . . .
H18C H 0.609246 0.450095 1.029191 0.031 Uiso 1 1 calc GR . . . .
C19 C 0.63964(13) 0.42198(15) 0.62802(9) 0.0154(4) Uani 1 1 d . . . . .
H19 H 0.642366 0.390070 0.668909 0.019 Uiso 1 1 calc R . . . .
C20 C 0.65318(15) 0.33440(16) 0.58649(10) 0.0240(5) Uani 1 1 d . . . . .
H20A H 0.654652 0.362107 0.546450 0.036 Uiso 1 1 calc GR . . . .
H20B H 0.603768 0.285713 0.578679 0.036 Uiso 1 1 calc GR . . . .
H20C H 0.709752 0.299641 0.607900 0.036 Uiso 1 1 calc GR . . . .
C21 C 0.54383(13) 0.46210(15) 0.59898(10) 0.0198(4) Uani 1 1 d . . . . .
H21A H 0.534621 0.520160 0.623578 0.030 Uiso 1 1 calc GR . . . .
H21B H 0.501343 0.407799 0.599118 0.030 Uiso 1 1 calc GR . . . .
H21C H 0.534365 0.483962 0.555705 0.030 Uiso 1 1 calc GR . . . .
C22 C 0.83386(14) 0.46491(15) 0.63917(10) 0.0188(4) Uani 1 1 d . . . . .
H22 H 0.813002 0.429754 0.597522 0.023 Uiso 1 1 calc R . . . .
C23 C 0.87337(13) 0.38081(16) 0.68720(10) 0.0229(5) Uani 1 1 d . . . . .
H23A H 0.895575 0.410623 0.729341 0.034 Uiso 1 1 calc GR . . . .
H23B H 0.922780 0.347666 0.677481 0.034 Uiso 1 1 calc GR . . . .
H23C H 0.827084 0.330226 0.685580 0.034 Uiso 1 1 calc GR . . . .
C24 C 0.90847(14) 0.53704(16) 0.63614(12) 0.0257(5) Uani 1 1 d . . . . .
H24A H 0.883118 0.591044 0.605419 0.039 Uiso 1 1 calc GR . . . .
H24B H 0.952946 0.498643 0.623529 0.039 Uiso 1 1 calc GR . . . .
H24C H 0.937088 0.567571 0.677549 0.039 Uiso 1 1 calc GR . . . .
C25 C 0.69692(13) 0.62983(14) 0.58480(9) 0.0154(4) Uani 1 1 d . . . . .
H25 H 0.746762 0.680641 0.596639 0.019 Uiso 1 1 calc R . . . .
C26 C 0.69371(14) 0.58770(16) 0.52021(9) 0.0209(4) Uani 1 1 d . . . . .
H26A H 0.751519 0.557042 0.523491 0.031 Uiso 1 1 calc GR . . . .
H26B H 0.680821 0.643432 0.489570 0.031 Uiso 1 1 calc GR . . . .
H26C H 0.646741 0.535833 0.506535 0.031 Uiso 1 1 calc GR . . . .
C27 C 0.61085(13) 0.69170(15) 0.57694(10) 0.0197(4) Uani 1 1 d . . . . .
H27A H 0.558994 0.653349 0.550639 0.030 Uiso 1 1 calc GR . . . .
H27B H 0.614314 0.757263 0.556963 0.030 Uiso 1 1 calc GR . . . .
H27C H 0.604649 0.703723 0.618240 0.030 Uiso 1 1 calc GR . . . .
C28 C 0.67876(12) 0.71044(14) 0.79596(9) 0.0154(4) Uani 1 1 d . . . . .
H28 H 0.671892 0.644750 0.816481 0.018 Uiso 1 1 calc R . . . .
C29 C 0.58889(13) 0.72686(16) 0.74418(10) 0.0204(4) Uani 1 1 d . . . . .
H29A H 0.588340 0.794165 0.725128 0.031 Uiso 1 1 calc GR . . . .
H29B H 0.540482 0.722948 0.762291 0.031 Uiso 1 1 calc GR . . . .
H29C H 0.580367 0.673968 0.712026 0.031 Uiso 1 1 calc GR . . . .
C30 C 0.68980(14) 0.79204(15) 0.84668(10) 0.0213(4) Uani 1 1 d . . . . .
H30A H 0.741184 0.774945 0.883514 0.032 Uiso 1 1 calc GR . . . .
H30B H 0.635657 0.794707 0.858677 0.032 Uiso 1 1 calc GR . . . .
H30C H 0.699632 0.858625 0.830262 0.032 Uiso 1 1 calc GR . . . .
C31 C 0.88097(13) 0.66866(16) 0.82758(9) 0.0189(4) Uani 1 1 d . . . . .
H31 H 0.866722 0.620068 0.857188 0.023 Uiso 1 1 calc R . . . .
C32 C 0.95563(13) 0.61663(17) 0.80914(10) 0.0238(5) Uani 1 1 d . . . . .
H32A H 0.931479 0.556698 0.783147 0.036 Uiso 1 1 calc GR . . . .
H32B H 1.003425 0.595331 0.847123 0.036 Uiso 1 1 calc GR . . . .
H32C H 0.979676 0.664629 0.785387 0.036 Uiso 1 1 calc GR . . . .
C33 C 0.91914(14) 0.76376(18) 0.86731(10) 0.0274(5) Uani 1 1 d . . . . .
H33A H 0.934432 0.815260 0.840968 0.041 Uiso 1 1 calc GR . . . .
H33B H 0.972906 0.744945 0.901910 0.041 Uiso 1 1 calc GR . . . .
H33C H 0.874387 0.791653 0.884338 0.041 Uiso 1 1 calc GR . . . .
C34 C 0.77942(13) 0.79773(14) 0.70869(9) 0.0183(4) Uani 1 1 d . . . . .
H34 H 0.731039 0.787859 0.667540 0.022 Uiso 1 1 calc R . . . .
C35 C 0.86810(14) 0.80161(17) 0.69461(10) 0.0251(5) Uani 1 1 d . . . . .
H35A H 0.917143 0.816182 0.733396 0.038 Uiso 1 1 calc GR . . . .
H35B H 0.865075 0.855403 0.663788 0.038 Uiso 1 1 calc GR . . . .
H35C H 0.878598 0.735724 0.677686 0.038 Uiso 1 1 calc GR . . . .
C36 C 0.76341(16) 0.90250(15) 0.73366(11) 0.0270(5) Uani 1 1 d . . . . .
H36A H 0.702448 0.905492 0.735470 0.040 Uiso 1 1 calc GR . . . .
H36B H 0.771341 0.956090 0.705613 0.040 Uiso 1 1 calc GR . . . .
H36C H 0.806244 0.912772 0.775822 0.040 Uiso 1 1 calc GR . . . .

loop_
_atom_site_aniso_label
_atom_site_aniso_U_11
_atom_site_aniso_U_22
_atom_site_aniso_U_33
_atom_site_aniso_U_23
_atom_site_aniso_U_13
_atom_site_aniso_U_12
Tm1 0.00877(5) 0.01288(5) 0.01144(6) 0.00041(3) 0.00242(4) -0.00145(3)
Cl1 0.0107(2) 0.0215(2) 0.0174(2) 0.00029(18) 0.00330(19) -0.00106(17)
Si1 0.0100(2) 0.0114(2) 0.0131(3) -0.00013(19) 0.0030(2) 0.00018(19)
Si2 0.0087(2) 0.0131(3) 0.0118(3) -0.00162(19) 0.0029(2) -0.00035(19)
Si3 0.0111(2) 0.0123(3) 0.0125(3) -0.00005(19) 0.0041(2) 0.00033(19)
Si4 0.0113(2) 0.0122(2) 0.0133(3) -0.0011(2) 0.0031(2) -0.0024(2)
N1 0.0091(7) 0.0118(8) 0.0126(8) -0.0024(6) 0.0032(6) -0.0008(6)
N2 0.0097(7) 0.0137(8) 0.0118(8) -0.0011(6) 0.0022(6) -0.0007(6)
C1 0.0176(9) 0.0107(9) 0.0164(10) -0.0011(7) 0.0071(8) -0.0002(7)
C2 0.0191(10) 0.0155(10) 0.0169(10) -0.0008(8) 0.0024(8) -0.0022(8)
C3 0.0267(11) 0.0168(10) 0.0207(11) -0.0034(8) 0.0103(9) 0.0028(9)
C4 0.0131(9) 0.0162(10) 0.0183(10) -0.0020(8) 0.0045(8) 0.0013(8)
C5 0.0158(10) 0.0245(11) 0.0289(12) 0.0012(9) 0.0018(9) 0.0059(9)
C6 0.0126(9) 0.0250(11) 0.0206(11) -0.0045(9) 0.0070(8) -0.0024(8)
C7 0.0166(9) 0.0138(9) 0.0148(10) 0.0005(8) 0.0033(8) -0.0020(8)
C8 0.0273(11) 0.0146(10) 0.0225(11) 0.0031(8) 0.0074(9) 0.0004(9)
C9 0.0186(10) 0.0196(10) 0.0198(11) -0.0006(8) 0.0068(8) -0.0062(8)
C10 0.0112(9) 0.0175(10) 0.0189(11) -0.0022(8) 0.0056(8) -0.0001(7)
C11 0.0104(9) 0.0243(11) 0.0233(11) -0.0037(9) 0.0047(9) -0.0024(8)
C12 0.0155(10) 0.0232(11) 0.0283(12) -0.0054(9) 0.0067(9) 0.0021(8)
C13 0.0114(9) 0.0155(10) 0.0144(10) -0.0020(8) 0.0032(8) -0.0004(7)
C14 0.0122(9) 0.0176(10) 0.0157(10) 0.0001(8) 0.0034(8) -0.0015(8)
C15 0.0149(9) 0.0212(10) 0.0237(11) -0.0081(9) 0.0058(8) -0.0040(8)
C16 0.0161(9) 0.0189(10) 0.0143(10) -0.0014(8) 0.0051(8) -0.0021(8)
C17 0.0181(10) 0.0260(11) 0.0162(10) 0.0056(8) 0.0038(8) 0.0008(8)
C18 0.0240(11) 0.0239(10) 0.0176(11) -0.0008(9) 0.0106(9) -0.0024(9)
C19 0.0173(9) 0.0162(10) 0.0125(10) 0.0001(8) 0.0045(8) -0.0015(8)
C20 0.0283(11) 0.0185(11) 0.0270(12) -0.0081(9) 0.0114(10) -0.0054(9)
C21 0.0145(10) 0.0263(12) 0.0164(11) -0.0002(8) 0.0021(8) -0.0042(8)
C22 0.0166(10) 0.0244(11) 0.0182(11) 0.0003(8) 0.0097(9) 0.0032(8)
C23 0.0190(10) 0.0260(11) 0.0266(12) 0.0040(9) 0.0114(9) 0.0078(9)
C24 0.0187(11) 0.0326(13) 0.0299(13) 0.0028(9) 0.0135(10) 0.0011(9)
C25 0.0171(9) 0.0142(9) 0.0144(10) 0.0010(8) 0.0044(8) -0.0024(8)
C26 0.0255(10) 0.0219(11) 0.0144(10) 0.0010(8) 0.0051(9) -0.0003(9)
C27 0.0197(10) 0.0188(10) 0.0189(11) 0.0036(8) 0.0039(8) 0.0002(8)
C28 0.0172(9) 0.0119(9) 0.0183(10) 0.0001(8) 0.0074(8) -0.0002(7)
C29 0.0160(10) 0.0201(10) 0.0246(11) -0.0006(9) 0.0060(9) 0.0045(8)
C30 0.0289(11) 0.0154(10) 0.0217(11) -0.0019(8) 0.0112(9) 0.0012(8)
C31 0.0149(9) 0.0229(11) 0.0169(10) 0.0017(8) 0.0025(8) -0.0059(8)
C32 0.0139(9) 0.0308(12) 0.0230(11) 0.0033(9) 0.0008(9) -0.0019(9)
C33 0.0214(11) 0.0384(13) 0.0204(11) -0.0073(10) 0.0040(9) -0.0119(10)
C34 0.0229(10) 0.0141(10) 0.0162(10) 0.0003(8) 0.0039(8) -0.0054(8)
C35 0.0271(11) 0.0280(12) 0.0201(11) 0.0025(9) 0.0076(9) -0.0113(9)
C36 0.0417(13) 0.0136(10) 0.0257(12) 0.0018(9) 0.0110(10) -0.0041(9)

_geom_special_details            
;
 All esds (except the esd in the dihedral angle between two l.s. planes)
 are estimated using the full covariance matrix.  The cell esds are taken
 into account individually in the estimation of esds in distances, angles
 and torsion angles; correlations between esds in cell parameters are only
 used when they are defined by crystal symmetry.  An approximate (isotropic)
 treatment of cell esds is used for estimating esds involving l.s. planes.
;
loop_
_geom_bond_atom_site_label_1
_geom_bond_atom_site_label_2
_geom_bond_distance
_geom_bond_site_symmetry_2
_geom_bond_publ_flag
Tm1 Cl1 2.4832(5) . ?
Tm1 N1 2.2191(15) . ?
Tm1 N2 2.2377(15) . ?
Tm1 C1 2.8744(18) . ?
Si1 N1 1.7330(15) . ?
Si1 C1 1.934(2) . ?
Si1 C4 1.9018(19) . ?
Si1 C7 1.9087(19) . ?
Si2 N1 1.7522(16) . ?
Si2 C10 1.915(2) . ?
Si2 C13 1.9073(19) . ?
Si2 C16 1.911(2) . ?
Si3 N2 1.7336(16) . ?
Si3 C19 1.931(2) . ?
Si3 C22 1.913(2) . ?
Si3 C25 1.904(2) . ?
Si4 N2 1.7468(16) . ?
Si4 C28 1.9176(19) . ?
Si4 C31 1.899(2) . ?
Si4 C34 1.909(2) . ?
C1 C2 1.542(3) . ?
C1 C3 1.540(3) . ?
C4 C5 1.537(3) . ?
C4 C6 1.538(3) . ?
C7 C8 1.546(3) . ?
C7 C9 1.541(3) . ?
C10 C11 1.545(3) . ?
C10 C12 1.529(3) . ?
C13 C14 1.540(2) . ?
C13 C15 1.534(3) . ?
C16 C17 1.539(3) . ?
C16 C18 1.547(3) . ?
C19 C20 1.540(3) . ?
C19 C21 1.536(3) . ?
C22 C23 1.529(3) . ?
C22 C24 1.532(3) . ?
C25 C26 1.542(3) . ?
C25 C27 1.545(3) . ?
C28 C29 1.533(3) . ?
C28 C30 1.533(3) . ?
C31 C32 1.535(3) . ?
C31 C33 1.539(3) . ?
C34 C35 1.538(3) . ?
C34 C36 1.536(3) . ?

loop_
_geom_angle_atom_site_label_1
_geom_angle_atom_site_label_2
_geom_angle_atom_site_label_3
_geom_angle
_geom_angle_site_symmetry_1
_geom_angle_site_symmetry_3
_geom_angle_publ_flag
Cl1 Tm1 C1 115.53(4) . . ?
N1 Tm1 Cl1 110.37(4) . . ?
N1 Tm1 N2 129.39(5) . . ?
N1 Tm1 C1 67.81(5) . . ?
N2 Tm1 Cl1 114.05(4) . . ?
N2 Tm1 C1 111.10(5) . . ?
N1 Si1 C1 104.02(8) . . ?
N1 Si1 C4 109.84(8) . . ?
N1 Si1 C7 115.54(8) . . ?
C4 Si1 C1 108.69(8) . . ?
C4 Si1 C7 109.58(9) . . ?
C7 Si1 C1 108.86(8) . . ?
N1 Si2 C10 104.39(8) . . ?
N1 Si2 C13 108.92(8) . . ?
N1 Si2 C16 115.70(8) . . ?
C13 Si2 C10 108.71(8) . . ?
C13 Si2 C16 109.28(9) . . ?
C16 Si2 C10 109.58(9) . . ?
N2 Si3 C19 105.99(8) . . ?
N2 Si3 C22 115.44(9) . . ?
N2 Si3 C25 115.70(8) . . ?
C22 Si3 C19 105.23(9) . . ?
C25 Si3 C19 109.16(9) . . ?
C25 Si3 C22 104.78(9) . . ?
N2 Si4 C28 101.88(8) . . ?
N2 Si4 C31 109.07(8) . . ?
N2 Si4 C34 116.76(8) . . ?
C31 Si4 C28 108.30(9) . . ?
C31 Si4 C34 110.75(9) . . ?
C34 Si4 C28 109.48(9) . . ?
Si1 N1 Tm1 107.23(7) . . ?
Si1 N1 Si2 128.67(9) . . ?
Si2 N1 Tm1 123.87(8) . . ?
Si3 N2 Tm1 113.82(8) . . ?
Si3 N2 Si4 131.25(10) . . ?
Si4 N2 Tm1 113.63(8) . . ?
Si1 C1 Tm1 80.70(6) . . ?
C2 C1 Tm1 81.27(10) . . ?
C2 C1 Si1 112.75(13) . . ?
C3 C1 Tm1 154.41(13) . . ?
C3 C1 Si1 114.92(13) . . ?
C3 C1 C2 108.41(16) . . ?
C5 C4 Si1 118.62(14) . . ?
C5 C4 C6 110.50(16) . . ?
C6 C4 Si1 111.90(13) . . ?
C8 C7 Si1 115.21(13) . . ?
C9 C7 Si1 115.74(13) . . ?
C9 C7 C8 107.49(16) . . ?
C11 C10 Si2 112.60(13) . . ?
C12 C10 Si2 119.68(14) . . ?
C12 C10 C11 109.57(16) . . ?
C14 C13 Si2 114.67(13) . . ?
C15 C13 Si2 116.72(13) . . ?
C15 C13 C14 107.85(15) . . ?
C17 C16 Si2 114.94(13) . . ?
C17 C16 C18 108.24(16) . . ?
C18 C16 Si2 112.22(14) . . ?
C20 C19 Si3 116.06(13) . . ?
C21 C19 Si3 113.91(13) . . ?
C21 C19 C20 108.08(16) . . ?
C23 C22 Si3 113.70(14) . . ?
C23 C22 C24 109.47(18) . . ?
C24 C22 Si3 116.37(14) . . ?
C26 C25 Si3 111.94(13) . . ?
C26 C25 C27 108.88(16) . . ?
C27 C25 Si3 117.98(13) . . ?
C29 C28 Si4 110.90(14) . . ?
C29 C28 C30 108.75(16) . . ?
C30 C28 Si4 120.79(13) . . ?
C32 C31 Si4 114.71(14) . . ?
C32 C31 C33 109.07(16) . . ?
C33 C31 Si4 116.78(15) . . ?
C35 C34 Si4 113.35(14) . . ?
C36 C34 Si4 114.41(14) . . ?
C36 C34 C35 108.47(17) . . ?

_shelx_res_file                  
;
TITL rdpm43 in P21/c #14
    rdpm43.res
    created by SHELXL-2016/6 at 17:52:51 on 23-Jul-2017
REM reset to P21/c #14
CELL 0.71073 15.830862 13.107736 22.537878 90 109.0428 90
ZERR 4 0.000385 0.000291 0.000615 0 0.0029 0
LATT 1
SYMM -X,0.5+Y,0.5-Z
SFAC C H Cl N Si Tm
UNIT 144 336 4 8 16 4

L.S. 4
PLAN  50
TEMP -173.15(2)
CONN 20 Tm1
FREE Tm1 Si1
FREE Tm1 Si3
FREE Tm1 Si4
BOND
fmap 2
acta
SHEL 100 0.83
REM <olex2.extras>
REM <HklSrc "%.\\rdpm43.hkl">
REM </olex2.extras>

WGHT    0.025900    2.075200
FVAR       1.05280
TM1   6    0.674480    0.464232    0.774314    11.00000    0.00877    0.01288 =
         0.01144    0.00041    0.00242   -0.00145
CL1   3    0.508920    0.476531    0.738405    11.00000    0.01072    0.02147 =
         0.01739    0.00029    0.00330   -0.00106
SI1   5    0.771997    0.288940    0.870869    11.00000    0.01000    0.01145 =
         0.01310   -0.00013    0.00299    0.00018
SI2   5    0.709748    0.472197    0.936348    11.00000    0.00868    0.01314 =
         0.01182   -0.00162    0.00285   -0.00035
SI3   5    0.729662    0.527573    0.648237    11.00000    0.01107    0.01228 =
         0.01252   -0.00005    0.00408    0.00033
SI4   5    0.771892    0.685494    0.760697    11.00000    0.01126    0.01225 =
         0.01335   -0.00111    0.00314   -0.00237
N1    4    0.725423    0.408125    0.872508    11.00000    0.00911    0.01176 =
         0.01256   -0.00235    0.00322   -0.00078
N2    4    0.739650    0.568164    0.723434    11.00000    0.00965    0.01369 =
         0.01182   -0.00110    0.00216   -0.00065
C1    1    0.745630    0.261033    0.782406    11.00000    0.01759    0.01073 =
         0.01638   -0.00109    0.00709   -0.00017
AFIX  13
H1    2    0.758814    0.325032    0.762918    11.00000   -1.20000
AFIX   0
C2    1    0.646179    0.236190    0.748938    11.00000    0.01913    0.01546 =
         0.01691   -0.00075    0.00243   -0.00220
AFIX 137
H2A   2    0.630924    0.172217    0.765538    11.00000   -1.50000
H2B   2    0.635315    0.229056    0.703770    11.00000   -1.50000
H2C   2    0.609107    0.291512    0.756241    11.00000   -1.50000
AFIX   0
C3    1    0.802503    0.175990    0.767183    11.00000    0.02667    0.01684 =
         0.02072   -0.00338    0.01026    0.00284
AFIX 137
H3A   2    0.865938    0.193768    0.784854    11.00000   -1.50000
H3B   2    0.786260    0.168556    0.721559    11.00000   -1.50000
H3C   2    0.791496    0.111537    0.785450    11.00000   -1.50000
AFIX   0
C4    1    0.898120    0.295611    0.909374    11.00000    0.01306    0.01623 =
         0.01829   -0.00197    0.00446    0.00125
AFIX  13
H4    2    0.907346    0.338413    0.947703    11.00000   -1.20000
AFIX   0
C5    1    0.949559    0.196427    0.933674    11.00000    0.01575    0.02452 =
         0.02894    0.00121    0.00183    0.00589
AFIX 137
H5A   2    0.924233    0.162915    0.962914    11.00000   -1.50000
H5B   2    1.012621    0.212290    0.955365    11.00000   -1.50000
H5C   2    0.944621    0.150833    0.898238    11.00000   -1.50000
AFIX   0
C6    1    0.943027    0.355734    0.869207    11.00000    0.01256    0.02501 =
         0.02064   -0.00454    0.00700   -0.00236
AFIX 137
H6A   2    0.948775    0.311896    0.835508    11.00000   -1.50000
H6B   2    1.002445    0.378227    0.895598    11.00000   -1.50000
H6C   2    0.906473    0.415384    0.850924    11.00000   -1.50000
AFIX   0
C7    1    0.725108    0.180908    0.907610    11.00000    0.01658    0.01377 =
         0.01480    0.00054    0.00333   -0.00199
AFIX  13
H7    2    0.754759    0.187498    0.953983    11.00000   -1.20000
AFIX   0
C8    1    0.747011    0.072050    0.890529    11.00000    0.02728    0.01458 =
         0.02245    0.00310    0.00743    0.00043
AFIX 137
H8A   2    0.712282    0.057466    0.846695    11.00000   -1.50000
H8B   2    0.731704    0.022468    0.917939    11.00000   -1.50000
H8C   2    0.810926    0.067232    0.896130    11.00000   -1.50000
AFIX   0
C9    1    0.623865    0.185302    0.896674    11.00000    0.01859    0.01960 =
         0.01978   -0.00062    0.00683   -0.00620
AFIX 137
H9A   2    0.607515    0.254185    0.905885    11.00000   -1.50000
H9B   2    0.608593    0.136189    0.924351    11.00000   -1.50000
H9C   2    0.591109    0.168325    0.852833    11.00000   -1.50000
AFIX   0
C10   1    0.591966    0.528495    0.903545    11.00000    0.01118    0.01752 =
         0.01891   -0.00216    0.00559   -0.00010
AFIX  13
H10   2    0.587112    0.551841    0.860314    11.00000   -1.20000
AFIX   0
C11   1    0.518170    0.446822    0.893097    11.00000    0.01036    0.02428 =
         0.02329   -0.00368    0.00473   -0.00239
AFIX 137
H11A  2    0.529135    0.391340    0.867388    11.00000   -1.50000
H11B  2    0.459805    0.477676    0.871538    11.00000   -1.50000
H11C  2    0.518759    0.419643    0.933737    11.00000   -1.50000
AFIX   0
C12   1    0.567343    0.622467    0.934611    11.00000    0.01550    0.02319 =
         0.02833   -0.00544    0.00672    0.00214
AFIX 137
H12A  2    0.568530    0.604987    0.977153    11.00000   -1.50000
H12B  2    0.507265    0.645520    0.909901    11.00000   -1.50000
H12C  2    0.610452    0.677128    0.936693    11.00000   -1.50000
AFIX   0
C13   1    0.793648    0.581372    0.960720    11.00000    0.01144    0.01549 =
         0.01444   -0.00202    0.00319   -0.00043
AFIX  13
H13   2    0.776918    0.629863    0.924483    11.00000   -1.20000
AFIX   0
C14   1    0.891165    0.550807    0.970445    11.00000    0.01222    0.01756 =
         0.01569    0.00012    0.00344   -0.00153
AFIX 137
H14A  2    0.913430    0.508001    1.007988    11.00000   -1.50000
H14B  2    0.928073    0.612331    0.975768    11.00000   -1.50000
H14C  2    0.894055    0.512635    0.933769    11.00000   -1.50000
AFIX   0
C15   1    0.792520    0.644665    1.017704    11.00000    0.01493    0.02120 =
         0.02369   -0.00812    0.00576   -0.00396
AFIX 137
H15A  2    0.730717    0.662200    1.013678    11.00000   -1.50000
H15B  2    0.827097    0.707342    1.019721    11.00000   -1.50000
H15C  2    0.819026    0.604889    1.056118    11.00000   -1.50000
AFIX   0
C16   1    0.718241    0.389821    1.008031    11.00000    0.01611    0.01891 =
         0.01425   -0.00136    0.00509   -0.00207
AFIX  13
H16   2    0.684930    0.325220    0.992158    11.00000   -1.20000
AFIX   0
C17   1    0.813947    0.359394    1.047691    11.00000    0.01810    0.02602 =
         0.01616    0.00561    0.00383    0.00081
AFIX 137
H17A  2    0.843559    0.326498    1.020742    11.00000   -1.50000
H17B  2    0.811728    0.311824    1.080696    11.00000   -1.50000
H17C  2    0.847480    0.420491    1.066882    11.00000   -1.50000
AFIX   0
C18   1    0.673037    0.440532    1.051923    11.00000    0.02395    0.02386 =
         0.01765   -0.00076    0.01061   -0.00237
AFIX 137
H18A  2    0.700896    0.506926    1.065893    11.00000   -1.50000
H18B  2    0.680340    0.396691    1.088484    11.00000   -1.50000
H18C  2    0.609246    0.450095    1.029191    11.00000   -1.50000
AFIX   0
C19   1    0.639641    0.421979    0.628023    11.00000    0.01734    0.01623 =
         0.01248    0.00005    0.00452   -0.00150
AFIX  13
H19   2    0.642366    0.390070    0.668909    11.00000   -1.20000
AFIX   0
C20   1    0.653184    0.334400    0.586488    11.00000    0.02835    0.01848 =
         0.02699   -0.00808    0.01144   -0.00544
AFIX 137
H20A  2    0.654652    0.362107    0.546450    11.00000   -1.50000
H20B  2    0.603768    0.285713    0.578679    11.00000   -1.50000
H20C  2    0.709752    0.299641    0.607900    11.00000   -1.50000
AFIX   0
C21   1    0.543826    0.462104    0.598979    11.00000    0.01447    0.02632 =
         0.01636   -0.00021    0.00208   -0.00423
AFIX 137
H21A  2    0.534621    0.520160    0.623578    11.00000   -1.50000
H21B  2    0.501343    0.407799    0.599118    11.00000   -1.50000
H21C  2    0.534365    0.483962    0.555705    11.00000   -1.50000
AFIX   0
C22   1    0.833864    0.464906    0.639166    11.00000    0.01660    0.02441 =
         0.01823    0.00028    0.00970    0.00317
AFIX  13
H22   2    0.813002    0.429754    0.597522    11.00000   -1.20000
AFIX   0
C23   1    0.873370    0.380810    0.687201    11.00000    0.01902    0.02600 =
         0.02664    0.00401    0.01142    0.00780
AFIX 137
H23A  2    0.895575    0.410623    0.729341    11.00000   -1.50000
H23B  2    0.922780    0.347666    0.677481    11.00000   -1.50000
H23C  2    0.827084    0.330226    0.685580    11.00000   -1.50000
AFIX   0
C24   1    0.908472    0.537036    0.636143    11.00000    0.01872    0.03264 =
         0.02992    0.00282    0.01351    0.00109
AFIX 137
H24A  2    0.883118    0.591044    0.605419    11.00000   -1.50000
H24B  2    0.952946    0.498643    0.623529    11.00000   -1.50000
H24C  2    0.937088    0.567571    0.677549    11.00000   -1.50000
AFIX   0
C25   1    0.696917    0.629834    0.584796    11.00000    0.01710    0.01417 =
         0.01444    0.00097    0.00437   -0.00242
AFIX  13
H25   2    0.746762    0.680641    0.596639    11.00000   -1.20000
AFIX   0
C26   1    0.693707    0.587695    0.520213    11.00000    0.02551    0.02189 =
         0.01438    0.00099    0.00511   -0.00031
AFIX 137
H26A  2    0.751519    0.557042    0.523491    11.00000   -1.50000
H26B  2    0.680821    0.643432    0.489570    11.00000   -1.50000
H26C  2    0.646741    0.535833    0.506535    11.00000   -1.50000
AFIX   0
C27   1    0.610846    0.691701    0.576941    11.00000    0.01967    0.01877 =
         0.01890    0.00356    0.00388    0.00018
AFIX 137
H27A  2    0.558994    0.653349    0.550639    11.00000   -1.50000
H27B  2    0.614314    0.757263    0.556963    11.00000   -1.50000
H27C  2    0.604649    0.703723    0.618240    11.00000   -1.50000
AFIX   0
C28   1    0.678756    0.710445    0.795961    11.00000    0.01724    0.01191 =
         0.01826    0.00012    0.00745   -0.00016
AFIX  13
H28   2    0.671892    0.644750    0.816481    11.00000   -1.20000
AFIX   0
C29   1    0.588885    0.726861    0.744185    11.00000    0.01600    0.02012 =
         0.02459   -0.00064    0.00599    0.00448
AFIX 137
H29A  2    0.588340    0.794165    0.725128    11.00000   -1.50000
H29B  2    0.540482    0.722948    0.762291    11.00000   -1.50000
H29C  2    0.580367    0.673968    0.712026    11.00000   -1.50000
AFIX   0
C30   1    0.689804    0.792041    0.846679    11.00000    0.02885    0.01537 =
         0.02172   -0.00190    0.01118    0.00123
AFIX 137
H30A  2    0.741184    0.774945    0.883514    11.00000   -1.50000
H30B  2    0.635657    0.794707    0.858677    11.00000   -1.50000
H30C  2    0.699632    0.858625    0.830262    11.00000   -1.50000
AFIX   0
C31   1    0.880975    0.668658    0.827583    11.00000    0.01492    0.02287 =
         0.01689    0.00175    0.00249   -0.00588
AFIX  13
H31   2    0.866722    0.620068    0.857188    11.00000   -1.20000
AFIX   0
C32   1    0.955635    0.616627    0.809144    11.00000    0.01386    0.03084 =
         0.02301    0.00330    0.00078   -0.00192
AFIX 137
H32A  2    0.931479    0.556698    0.783147    11.00000   -1.50000
H32B  2    1.003425    0.595331    0.847123    11.00000   -1.50000
H32C  2    0.979676    0.664629    0.785387    11.00000   -1.50000
AFIX   0
C33   1    0.919139    0.763762    0.867306    11.00000    0.02137    0.03836 =
         0.02042   -0.00727    0.00398   -0.01191
AFIX 137
H33A  2    0.934432    0.815260    0.840968    11.00000   -1.50000
H33B  2    0.972906    0.744945    0.901910    11.00000   -1.50000
H33C  2    0.874387    0.791653    0.884338    11.00000   -1.50000
AFIX   0
C34   1    0.779419    0.797729    0.708692    11.00000    0.02288    0.01409 =
         0.01619    0.00035    0.00390   -0.00545
AFIX  13
H34   2    0.731039    0.787859    0.667540    11.00000   -1.20000
AFIX   0
C35   1    0.868101    0.801611    0.694614    11.00000    0.02709    0.02802 =
         0.02007    0.00252    0.00761   -0.01128
AFIX 137
H35A  2    0.917143    0.816182    0.733396    11.00000   -1.50000
H35B  2    0.865075    0.855403    0.663788    11.00000   -1.50000
H35C  2    0.878598    0.735724    0.677686    11.00000   -1.50000
AFIX   0
C36   1    0.763414    0.902505    0.733659    11.00000    0.04174    0.01357 =
         0.02565    0.00179    0.01101   -0.00413
AFIX 137
H36A  2    0.702448    0.905492    0.735470    11.00000   -1.50000
H36B  2    0.771341    0.956090    0.705613    11.00000   -1.50000
H36C  2    0.806244    0.912772    0.775822    11.00000   -1.50000
AFIX   0
HKLF 4


REM  rdpm43 in P21/c #14
REM R1 =  0.0185 for    7461 Fo > 4sig(Fo)  and  0.0210 for all    8039 data
REM    421 parameters refined using      0 restraints

END

WGHT      0.0259      2.0752

REM Highest difference peak  0.586,  deepest hole -0.601,  1-sigma level  0.064
Q1    1   0.6244  0.4656  0.7328  11.00000  0.05    0.59
Q2    1   0.7157  0.4639  0.8148  11.00000  0.05    0.55
Q3    1   0.7152  0.5137  0.7574  11.00000  0.05    0.55
Q4    1   0.6366  0.4228  0.7891  11.00000  0.05    0.53
Q5    1   0.6436  0.5221  0.7878  11.00000  0.05    0.51
Q6    1   0.7150  0.4167  0.7595  11.00000  0.05    0.50
Q7    1   0.7475  0.2270  0.8842  11.00000  0.05    0.46
Q8    1   0.7223  0.6993  0.7788  11.00000  0.05    0.45
Q9    1   0.7449  0.5332  0.7425  11.00000  0.05    0.43
Q10   1   0.7049  0.4685  0.7390  11.00000  0.05    0.41
Q11   1   0.8352  0.6800  0.7944  11.00000  0.05    0.38
Q12   1   0.7822  0.7542  0.7304  11.00000  0.05    0.37
Q13   1   0.7662  0.6175  0.7412  11.00000  0.05    0.35
Q14   1   0.7531  0.3602  0.8671  11.00000  0.05    0.34
Q15   1   0.7334  0.6164  0.7286  11.00000  0.05    0.34
Q16   1   0.7385  0.4263  0.9030  11.00000  0.05    0.34
Q17   1   0.7523  0.5628  0.6957  11.00000  0.05    0.33
Q18   1   0.8408  0.2859  0.8942  11.00000  0.05    0.33
Q19   1   0.7574  0.5368  0.9523  11.00000  0.05    0.32
Q20   1   0.5237  0.4601  0.7044  11.00000  0.05    0.32
Q21   1   0.7587  0.2595  0.8249  11.00000  0.05    0.32
Q22   1   0.7158  0.2422  0.7798  11.00000  0.05    0.31
Q23   1   0.6356  0.7173  0.7676  11.00000  0.05    0.31
Q24   1   0.7334  0.4332  0.8599  11.00000  0.05    0.31
Q25   1   0.7268  0.4271  0.9774  11.00000  0.05    0.30
Q26   1   0.9197  0.3229  0.8931  11.00000  0.05    0.29
Q27   1   0.7046  0.5851  0.6096  11.00000  0.05    0.29
Q28   1   0.5549  0.4915  0.8999  11.00000  0.05    0.29
Q29   1   0.6436  0.5056  0.9156  11.00000  0.05    0.29
Q30   1   0.6854  0.4613  0.6491  11.00000  0.05    0.28
Q31   1   0.6594  0.6597  0.5802  11.00000  0.05    0.28
Q32   1   0.7640  0.3714  1.0223  11.00000  0.05    0.28
Q33   1   0.7636  0.8437  0.7198  11.00000  0.05    0.27
Q34   1   0.8319  0.5759  0.9633  11.00000  0.05    0.26
Q35   1   0.6122  0.3855  0.7383  11.00000  0.05    0.26
Q36   1   0.9088  0.2362  0.9099  11.00000  0.05    0.25
Q37   1   0.7944  0.6063  0.9901  11.00000  0.05    0.25
Q38   1   0.7953  0.4894  0.6479  11.00000  0.05    0.25
Q39   1   0.7343  0.3169  0.7803  11.00000  0.05    0.25
Q40   1   0.7742  0.2234  0.7708  11.00000  0.05    0.24
Q41   1   0.7332  0.5064  0.8615  11.00000  0.05    0.24
Q42   1   0.7390  0.1354  0.8967  11.00000  0.05    0.24
Q43   1   0.6964  0.4212  1.0229  11.00000  0.05    0.24
Q44   1   0.6135  0.4204  0.6897  11.00000  0.05    0.23
Q45   1   0.7484  0.3900  0.7398  11.00000  0.05    0.23
Q46   1   0.7176  0.9153  0.7499  11.00000  0.05    0.23
Q47   1   0.9133  0.6516  0.8190  11.00000  0.05    0.23
Q48   1   0.7519  0.2024  0.9385  11.00000  0.05    0.22
Q49   1   0.8297  0.7874  0.6991  11.00000  0.05    0.22
Q50   1   0.8930  0.7199  0.8411  11.00000  0.05    0.21
;
_shelx_res_checksum              81991
_olex2_date_sample_data_collection 2017-07-22
_olex2_date_sample_submission    2017-07-22
_olex2_exptl_crystal_mounting_method 'From fomblin on a microscope slide.'
_olex2_submission_special_instructions 'No special instructions were received'
_oxdiff_exptl_absorpt_empirical_details 
;
Empirical correction (ABSPACK) includes:
- Absorption correction using spherical harmonics
- Frame scaling
;
_oxdiff_exptl_absorpt_empirical_full_max 1.720
_oxdiff_exptl_absorpt_empirical_full_min 0.493
####################################################################### 
# 
# This file contains crystal structure data downloaded from the 
# Cambridge Structural Database (CSD) hosted by the Cambridge 
# Crystallographic Data Centre (CCDC).
# 
# Full information about CCDC data access policies and citation 
# guidelines are available at http://www.ccdc.cam.ac.uk/access/V1 
# 
# Audit and citation data items may have been added by the CCDC. 
# Please retain this information to preserve the provenance of 
# this file and to allow appropriate attribution of the data. 
# 
#######################################################################

data_xdpm75
_database_code_depnum_ccdc_archive 'CCDC 1880944'
loop_
_audit_author_name
_audit_author_address
'Hannah Nicholas'
;The University of Manchester
United Kingdom
;
_audit_update_record             
;
2018-11-23 deposited with the CCDC.	2019-09-18 downloaded from the CCDC.
;

_manchester_internal_coll_name   xdpm75
_manchester_internal_coll_client HN/SWL/CAPG
_manchester_internal_coll_type   custom
_manchester_internal_coll_frame_time 7/12s
_manchester_internal_coll_frame_width 1.0
_manchester_internal_coll_frame_method '\w & \f scans'
_manchester_internal_coll_user   CAPG/HN
_manchester_internal_coll_date   02/8/17
_manchester_internal_process_user CAPG
_manchester_internal_process_date 02/8/17
_manchester_internal_solution_user CAPG
_manchester_internal_solution_date 03/8/17
_manchester_internal_refinement_user CAPG
_manchester_internal_refinement_date 24/8/17
_manchester_internal_validation_user ?
_manchester_internal_validation_date ?
_manchester_internal_archive_date ?

_refine_special_details          
;
Positional disorder is evident at the DCM moiety (C61, Cl1-2) however 
attempts to model this as multiple components over different positions 
did not lead to an improvement of the model, and it has thus been refined 
over an average position with an occupancy of 1, and restraints were applied 
to reduce the oblate nature of C61.
;

_audit_creation_date             2017-08-24
_audit_creation_method           
;
Olex2 1.2
(compiled 2017.08.10 svn.r3458 for OlexSys, GUI svn.r5381)
;
_shelx_SHELXL_version_number     2017/1
_chemical_name_common            ?
_chemical_name_systematic        ?
_chemical_formula_moiety         'C36 H84 N2 Si4 Yb, B C24 F20, C H2 Cl2'
_chemical_formula_sum            'C61 H86 B Cl2 F20 N2 Si4 Yb'
_chemical_formula_weight         1594.42
_chemical_melting_point          ?
_chemical_oxdiff_formula         Yb(N(SiC9H21)2)2B(C6F5)4CH2Cl2
loop_
_atom_type_symbol
_atom_type_description
_atom_type_scat_dispersion_real
_atom_type_scat_dispersion_imag
_atom_type_scat_source
C C 0.0181 0.0091 'International Tables Vol C Tables 4.2.6.8 and 6.1.1.4'
H H 0.0000 0.0000 'International Tables Vol C Tables 4.2.6.8 and 6.1.1.4'
B B 0.0090 0.0039 'International Tables Vol C Tables 4.2.6.8 and 6.1.1.4'
Cl Cl 0.3639 0.7018 'International Tables Vol C Tables 4.2.6.8 and 6.1.1.4'
F F 0.0727 0.0534 'International Tables Vol C Tables 4.2.6.8 and 6.1.1.4'
N N 0.0311 0.0180 'International Tables Vol C Tables 4.2.6.8 and 6.1.1.4'
Si Si 0.2541 0.3302 'International Tables Vol C Tables 4.2.6.8 and 6.1.1.4'
Yb Yb -7.2108 4.4329 'International Tables Vol C Tables 4.2.6.8 and 6.1.1.4'

_shelx_space_group_comment       
;
The symmetry employed for this shelxl refinement is uniquely defined
by the following loop, which should always be used as a source of
symmetry information in preference to the above space-group names.
They are only intended as comments.
;
_space_group_crystal_system      monoclinic
_space_group_IT_number           14
_space_group_name_H-M_alt        'P 1 21/n 1'
_space_group_name_Hall           '-P 2yn'
loop_
_space_group_symop_operation_xyz
'x, y, z'
'-x+1/2, y+1/2, -z+1/2'
'-x, -y, -z'
'x-1/2, -y-1/2, z-1/2'

_cell_length_a                   16.0620(3)
_cell_length_b                   25.9262(6)
_cell_length_c                   16.7464(3)
_cell_angle_alpha                90
_cell_angle_beta                 92.749(2)
_cell_angle_gamma                90
_cell_volume                     6965.6(2)
_cell_formula_units_Z            4
_cell_measurement_reflns_used    10054
_cell_measurement_temperature    150.0(2)
_cell_measurement_theta_max      74.6820
_cell_measurement_theta_min      3.1160
_shelx_estimated_absorpt_T_max   0.653
_shelx_estimated_absorpt_T_min   0.335
_exptl_absorpt_coefficient_mu    4.666
_exptl_absorpt_correction_T_max  1.00000
_exptl_absorpt_correction_T_min  0.58628
_exptl_absorpt_correction_type   multi-scan
_exptl_absorpt_process_details   
;
CrysAlisPro 1.171.38.43 (Rigaku Oxford Diffraction, 2015)
Empirical absorption correction using spherical harmonics,
 implemented in SCALE3 ABSPACK scaling algorithm.
;
_exptl_absorpt_special_details   ?
_exptl_crystal_colour            'clear violet'
_exptl_crystal_colour_lustre     clear
_exptl_crystal_colour_primary    violet
_exptl_crystal_density_diffrn    1.520
_exptl_crystal_density_meas      ?
_exptl_crystal_density_method    ?
_exptl_crystal_description       needle
_exptl_crystal_F_000             3244
_exptl_crystal_preparation       ?
_exptl_crystal_recrystallization_method ?
_exptl_crystal_size_max          0.3
_exptl_crystal_size_mid          0.1
_exptl_crystal_size_min          0.1
_exptl_transmission_factor_max   ?
_exptl_transmission_factor_min   ?
_diffrn_reflns_av_R_equivalents  0.0732
_diffrn_reflns_av_unetI/netI     0.1021
_diffrn_reflns_Laue_measured_fraction_full 0.980
_diffrn_reflns_Laue_measured_fraction_max 0.979
_diffrn_reflns_limit_h_max       19
_diffrn_reflns_limit_h_min       -19
_diffrn_reflns_limit_k_max       31
_diffrn_reflns_limit_k_min       -31
_diffrn_reflns_limit_l_max       20
_diffrn_reflns_limit_l_min       -20
_diffrn_reflns_number            28972
_diffrn_reflns_point_group_measured_fraction_full 0.980
_diffrn_reflns_point_group_measured_fraction_max 0.979
_diffrn_reflns_theta_full        67.684
_diffrn_reflns_theta_max         68.247
_diffrn_reflns_theta_min         3.144
_diffrn_ambient_temperature      150.0(2)
_diffrn_detector                 'Bruker APEX2 area detector'
_diffrn_detector_area_resol_mean 7.9
_diffrn_detector_type            'CCD area detector'
_diffrn_measured_fraction_theta_full 0.980
_diffrn_measured_fraction_theta_max 0.979
_diffrn_measurement_details      
;
List of Runs (angles in degrees, time in seconds):

  # Type    Start    End  Width  t~exp~   \w     \q     \k     \f   Frames
#--------------------------------------------------------------------------
  1  \w     83.90 269.84   1.00   12.00    --  112.68  73.87-175.79  186
  2  \w     83.90 268.90   1.00   12.00    --  112.68  73.87 -55.79  185
  3  \w    -68.18 116.82   1.00    7.00    --  -39.39  73.87-160.79  185
  4  \w     67.90 254.90   1.00   12.00    --   97.68  73.87  64.21  187
  5  \w      3.12 188.12   1.00    7.00    --   31.90  73.87  76.21  185
;
_diffrn_measurement_device       'three-circle diffractometer'
_diffrn_measurement_device_type  'Bruker SMART APEX2 area detector'
_diffrn_measurement_method       '\w and \f scans'
_diffrn_orient_matrix_type       
'CrysAlisPro convention (1999,Acta A55,543-557)'
_diffrn_orient_matrix_UB_11      0.0344668000
_diffrn_orient_matrix_UB_12      -0.0172842000
_diffrn_orient_matrix_UB_13      -0.0799338000
_diffrn_orient_matrix_UB_21      0.0345447000
_diffrn_orient_matrix_UB_22      0.0546178000
_diffrn_orient_matrix_UB_23      -0.0128027000
_diffrn_orient_matrix_UB_31      0.0827665000
_diffrn_orient_matrix_UB_32      -0.0156570000
_diffrn_orient_matrix_UB_33      0.0439255000
_diffrn_radiation_monochromator  'mirror optics'
_diffrn_radiation_probe          x-ray
_diffrn_radiation_type           CuK\a
_diffrn_radiation_wavelength     1.54184
_diffrn_source                   'microfocus sealed X-ray tube'
_diffrn_source_type              'Incoatec I\ms'
_diffrn_special_details          ?
_reflns_Friedel_coverage         0.000
_reflns_Friedel_fraction_full    .
_reflns_Friedel_fraction_max     .
_reflns_number_gt                8206
_reflns_number_total             12492
_reflns_odcompleteness_completeness 98.09
_reflns_odcompleteness_iscentric 1
_reflns_odcompleteness_theta     66.97
_reflns_special_details          
;
 Reflections were merged by SHELXL according to the crystal
 class for the calculation of statistics and refinement.
 
 _reflns_Friedel_fraction is defined as the number of unique
 Friedel pairs measured divided by the number that would be
 possible theoretically, ignoring centric projections and
 systematic absences.
;
_reflns_threshold_expression     'I > 2\s(I)'
_computing_cell_refinement       'CrysAlisPro 1.171.38.43 (Rigaku OD, 2015)'
_computing_data_collection       'CrysAlisPro 1.171.38.43 (Rigaku OD, 2015)'
_computing_data_reduction        'CrysAlisPro 1.171.38.43 (Rigaku OD, 2015)'
_computing_molecular_graphics    'Olex2 (Dolomanov et al., 2009)'
_computing_publication_material  'Olex2 (Dolomanov et al., 2009)'
_computing_structure_refinement  'ShelXL (Sheldrick, 2015)'
_computing_structure_solution    ?
_refine_diff_density_max         0.791
_refine_diff_density_min         -0.780
_refine_diff_density_rms         0.108
_refine_ls_extinction_coef       .
_refine_ls_extinction_method     none
_refine_ls_goodness_of_fit_ref   1.007
_refine_ls_hydrogen_treatment    constr
_refine_ls_matrix_type           full
_refine_ls_number_parameters     844
_refine_ls_number_reflns         12492
_refine_ls_number_restraints     30
_refine_ls_R_factor_all          0.1003
_refine_ls_R_factor_gt           0.0560
_refine_ls_restrained_S_all      1.015
_refine_ls_shift/su_max          0.001
_refine_ls_shift/su_mean         0.000
_refine_ls_structure_factor_coef Fsqd
_refine_ls_weighting_details     
'w=1/[\s^2^(Fo^2^)+(0.0520P)^2^] where P=(Fo^2^+2Fc^2^)/3'
_refine_ls_weighting_scheme      calc
_refine_ls_wR_factor_gt          0.1146
_refine_ls_wR_factor_ref         0.1337

_olex2_refinement_description    
;
1. Fixed Uiso
 At 1.2 times of:
  All C(H) groups, All C(H,H) groups
 At 1.5 times of:
  All C(H,H,H) groups
2. Restrained distances
 Cl2-C61 = Cl1-C61
 1.753 with sigma of 0.02
3. Rigid bond restraints
 C61, Cl1, Cl2, H61A, H61B
 with sigma for 1-2 distances of 0.01 and sigma for 1-3 distances of 0.01
4. Uiso/Uaniso restraints and constraints
C61 \\sim Cl1 \\sim Cl2 \\sim H61A \\sim H61B: within 2A with sigma of 0.01 and
sigma for terminal atoms of 0.01
5.a Ternary CH refined with riding coordinates:
 C1(H1), C4(H4), C7(H7), C10(H10), C13(H13), C16(H16), C19(H19), C22(H22),
 C25(H25), C28(H28), C31(H31), C34(H34)
5.b Secondary CH2 refined with riding coordinates:
 C61(H61A,H61B)
5.c Idealised Me refined as rotating group:
 C2(H2A,H2B,H2C), C3(H3A,H3B,H3C), C5(H5A,H5B,H5C), C6(H6A,H6B,H6C), C8(H8A,
 H8B,H8C), C9(H9A,H9B,H9C), C11(H11A,H11B,H11C), C12(H12A,H12B,H12C), C14(H14A,
 H14B,H14C), C15(H15A,H15B,H15C), C17(H17A,H17B,H17C), C18(H18A,H18B,H18C),
 C20(H20A,H20B,H20C), C21(H21A,H21B,H21C), C23(H23A,H23B,H23C), C24(H24A,H24B,
 H24C), C26(H26A,H26B,H26C), C27(H27A,H27B,H27C), C29(H29A,H29B,H29C), C30(H30A,
 H30B,H30C), C32(H32A,H32B,H32C), C33(H33A,H33B,H33C), C35(H35A,H35B,H35C),
 C36(H36A,H36B,H36C)
;
_atom_sites_solution_hydrogens   geom
_atom_sites_solution_primary     ?
_atom_sites_solution_secondary   ?
loop_
_atom_site_label
_atom_site_type_symbol
_atom_site_fract_x
_atom_site_fract_y
_atom_site_fract_z
_atom_site_U_iso_or_equiv
_atom_site_adp_type
_atom_site_occupancy
_atom_site_site_symmetry_order
_atom_site_calc_flag
_atom_site_refinement_flags_posn
_atom_site_refinement_flags_adp
_atom_site_refinement_flags_occupancy
_atom_site_disorder_assembly
_atom_site_disorder_group
Yb1 Yb 0.33640(2) 0.35236(2) 0.71553(2) 0.02562(9) Uani 1 1 d . . . . .
Si1 Si 0.47662(10) 0.31529(6) 0.60050(11) 0.0265(4) Uani 1 1 d . . . . .
Si2 Si 0.36125(10) 0.23242(6) 0.68689(11) 0.0266(4) Uani 1 1 d . . . . .
Si3 Si 0.23368(11) 0.40968(7) 0.83682(11) 0.0294(4) Uani 1 1 d . . . . .
Si4 Si 0.39956(11) 0.36733(7) 0.92054(11) 0.0320(4) Uani 1 1 d . . . . .
N1 N 0.4103(3) 0.29071(18) 0.6701(3) 0.0253(11) Uani 1 1 d . . . . .
N2 N 0.3299(3) 0.37714(18) 0.8372(3) 0.0250(11) Uani 1 1 d . . . . .
C1 C 0.4460(4) 0.3874(2) 0.5971(4) 0.0311(14) Uani 1 1 d . . . . .
H1 H 0.384379 0.388513 0.585463 0.037 Uiso 1 1 calc R . . . .
C2 C 0.4633(4) 0.4202(2) 0.6734(4) 0.0348(16) Uani 1 1 d . . . . .
H2A H 0.448072 0.400384 0.720401 0.052 Uiso 1 1 calc GR . . . .
H2B H 0.430224 0.451889 0.669764 0.052 Uiso 1 1 calc GR . . . .
H2C H 0.522710 0.428939 0.678395 0.052 Uiso 1 1 calc GR . . . .
C3 C 0.4859(4) 0.4175(2) 0.5289(4) 0.0350(16) Uani 1 1 d . . . . .
H3A H 0.546727 0.415526 0.535771 0.052 Uiso 1 1 calc GR . . . .
H3B H 0.468330 0.453678 0.530523 0.052 Uiso 1 1 calc GR . . . .
H3C H 0.467817 0.402384 0.477340 0.052 Uiso 1 1 calc GR . . . .
C4 C 0.4558(4) 0.2888(2) 0.4967(4) 0.0296(14) Uani 1 1 d . . . . .
H4 H 0.454869 0.250458 0.502869 0.036 Uiso 1 1 calc R . . . .
C5 C 0.3690(4) 0.3036(3) 0.4601(4) 0.0374(16) Uani 1 1 d . . . . .
H5A H 0.326375 0.295354 0.498084 0.056 Uiso 1 1 calc GR . . . .
H5B H 0.357878 0.284190 0.410524 0.056 Uiso 1 1 calc GR . . . .
H5C H 0.367630 0.340645 0.448468 0.056 Uiso 1 1 calc GR . . . .
C6 C 0.5224(4) 0.3002(3) 0.4346(4) 0.0385(16) Uani 1 1 d . . . . .
H6A H 0.526897 0.337500 0.426776 0.058 Uiso 1 1 calc GR . . . .
H6B H 0.505774 0.283688 0.383588 0.058 Uiso 1 1 calc GR . . . .
H6C H 0.576412 0.286431 0.454177 0.058 Uiso 1 1 calc GR . . . .
C7 C 0.5924(4) 0.3087(3) 0.6245(4) 0.0354(16) Uani 1 1 d . . . . .
H7 H 0.619989 0.329222 0.582676 0.043 Uiso 1 1 calc R . . . .
C8 C 0.6260(4) 0.3305(3) 0.7045(5) 0.050(2) Uani 1 1 d . . . . .
H8A H 0.613365 0.367435 0.707029 0.075 Uiso 1 1 calc GR . . . .
H8B H 0.686504 0.325466 0.709546 0.075 Uiso 1 1 calc GR . . . .
H8C H 0.599733 0.312593 0.748269 0.075 Uiso 1 1 calc GR . . . .
C9 C 0.6237(4) 0.2531(3) 0.6150(4) 0.0418(18) Uani 1 1 d . . . . .
H9A H 0.598728 0.230900 0.654788 0.063 Uiso 1 1 calc GR . . . .
H9B H 0.684535 0.252326 0.623039 0.063 Uiso 1 1 calc GR . . . .
H9C H 0.607810 0.240559 0.561222 0.063 Uiso 1 1 calc GR . . . .
C10 C 0.2507(4) 0.2552(2) 0.7100(4) 0.0313(15) Uani 1 1 d . . . . .
H10 H 0.258516 0.283593 0.750003 0.038 Uiso 1 1 calc R . . . .
C11 C 0.2044(4) 0.2798(3) 0.6359(4) 0.0345(15) Uani 1 1 d . . . . .
H11A H 0.237240 0.308714 0.616639 0.052 Uiso 1 1 calc GR . . . .
H11B H 0.149728 0.292334 0.650824 0.052 Uiso 1 1 calc GR . . . .
H11C H 0.197063 0.253911 0.593526 0.052 Uiso 1 1 calc GR . . . .
C12 C 0.1928(4) 0.2159(3) 0.7477(4) 0.0392(17) Uani 1 1 d . . . . .
H12A H 0.218870 0.203243 0.797988 0.059 Uiso 1 1 calc GR . . . .
H12B H 0.182842 0.186945 0.710865 0.059 Uiso 1 1 calc GR . . . .
H12C H 0.139595 0.232543 0.758194 0.059 Uiso 1 1 calc GR . . . .
C13 C 0.3555(4) 0.1881(2) 0.5975(4) 0.0353(15) Uani 1 1 d . . . . .
H13 H 0.350144 0.211111 0.549545 0.042 Uiso 1 1 calc R . . . .
C14 C 0.4377(4) 0.1580(3) 0.5896(5) 0.0450(19) Uani 1 1 d . . . . .
H14A H 0.484698 0.182137 0.591947 0.068 Uiso 1 1 calc GR . . . .
H14B H 0.436100 0.139605 0.538437 0.068 Uiso 1 1 calc GR . . . .
H14C H 0.444470 0.133107 0.633515 0.068 Uiso 1 1 calc GR . . . .
C15 C 0.2813(4) 0.1510(3) 0.5901(5) 0.0465(18) Uani 1 1 d . . . . .
H15A H 0.278460 0.130854 0.639408 0.070 Uiso 1 1 calc GR . . . .
H15B H 0.288244 0.127616 0.544888 0.070 Uiso 1 1 calc GR . . . .
H15C H 0.229612 0.170729 0.581203 0.070 Uiso 1 1 calc GR . . . .
C16 C 0.4032(4) 0.2004(2) 0.7818(4) 0.0310(14) Uani 1 1 d . . . . .
H16 H 0.379191 0.220455 0.826278 0.037 Uiso 1 1 calc R . . . .
C17 C 0.4983(4) 0.2044(3) 0.7961(5) 0.050(2) Uani 1 1 d . . . . .
H17A H 0.525656 0.180711 0.759978 0.075 Uiso 1 1 calc GR . . . .
H17B H 0.513616 0.195106 0.851633 0.075 Uiso 1 1 calc GR . . . .
H17C H 0.516288 0.239770 0.785845 0.075 Uiso 1 1 calc GR . . . .
C18 C 0.3762(4) 0.1442(3) 0.7949(5) 0.0448(18) Uani 1 1 d . . . . .
H18A H 0.390138 0.134190 0.850352 0.067 Uiso 1 1 calc GR . . . .
H18B H 0.405317 0.121563 0.758646 0.067 Uiso 1 1 calc GR . . . .
H18C H 0.315879 0.141148 0.784046 0.067 Uiso 1 1 calc GR . . . .
C19 C 0.1888(4) 0.4006(2) 0.7284(4) 0.0313(15) Uani 1 1 d . . . . .
H19 H 0.195227 0.363097 0.716388 0.038 Uiso 1 1 calc R . . . .
C20 C 0.2316(4) 0.4297(3) 0.6595(4) 0.0402(17) Uani 1 1 d . . . . .
H20A H 0.292164 0.429156 0.669599 0.060 Uiso 1 1 calc GR . . . .
H20B H 0.212090 0.465554 0.657429 0.060 Uiso 1 1 calc GR . . . .
H20C H 0.217203 0.412735 0.608457 0.060 Uiso 1 1 calc GR . . . .
C21 C 0.0940(4) 0.4121(3) 0.7161(5) 0.0436(19) Uani 1 1 d . . . . .
H21A H 0.073744 0.399214 0.663690 0.065 Uiso 1 1 calc GR . . . .
H21B H 0.084685 0.449444 0.718737 0.065 Uiso 1 1 calc GR . . . .
H21C H 0.063783 0.394995 0.758092 0.065 Uiso 1 1 calc GR . . . .
C22 C 0.2440(4) 0.4815(2) 0.8580(4) 0.0383(17) Uani 1 1 d . . . . .
H22 H 0.248789 0.485015 0.917538 0.046 Uiso 1 1 calc R . . . .
C23 C 0.1664(4) 0.5122(3) 0.8302(5) 0.051(2) Uani 1 1 d . . . . .
H23A H 0.167776 0.518716 0.772602 0.076 Uiso 1 1 calc GR . . . .
H23B H 0.165694 0.545156 0.858835 0.076 Uiso 1 1 calc GR . . . .
H23C H 0.116298 0.492447 0.841270 0.076 Uiso 1 1 calc GR . . . .
C24 C 0.3219(4) 0.5068(3) 0.8265(5) 0.050(2) Uani 1 1 d . . . . .
H24A H 0.318507 0.506324 0.767961 0.075 Uiso 1 1 calc GR . . . .
H24B H 0.371439 0.487654 0.846061 0.075 Uiso 1 1 calc GR . . . .
H24C H 0.325678 0.542493 0.845423 0.075 Uiso 1 1 calc GR . . . .
C25 C 0.1596(4) 0.3774(3) 0.9069(4) 0.0397(17) Uani 1 1 d . . . . .
H25 H 0.195946 0.366266 0.953932 0.048 Uiso 1 1 calc R . . . .
C26 C 0.0928(5) 0.4107(3) 0.9423(5) 0.060(3) Uani 1 1 d . . . . .
H26A H 0.067507 0.391977 0.985781 0.090 Uiso 1 1 calc GR . . . .
H26B H 0.049881 0.419007 0.900733 0.090 Uiso 1 1 calc GR . . . .
H26C H 0.118024 0.442717 0.963222 0.090 Uiso 1 1 calc GR . . . .
C27 C 0.1197(4) 0.3272(3) 0.8741(5) 0.0429(18) Uani 1 1 d . . . . .
H27A H 0.162854 0.305354 0.852077 0.064 Uiso 1 1 calc GR . . . .
H27B H 0.077475 0.335492 0.831885 0.064 Uiso 1 1 calc GR . . . .
H27C H 0.093525 0.308778 0.917390 0.064 Uiso 1 1 calc GR . . . .
C28 C 0.5076(4) 0.3725(3) 0.8789(4) 0.0391(16) Uani 1 1 d . . . . .
H28 H 0.501041 0.357095 0.824138 0.047 Uiso 1 1 calc R . . . .
C29 C 0.5346(4) 0.4287(3) 0.8644(5) 0.050(2) Uani 1 1 d . . . . .
H29A H 0.555006 0.444119 0.915116 0.075 Uiso 1 1 calc GR . . . .
H29B H 0.486908 0.448588 0.842499 0.075 Uiso 1 1 calc GR . . . .
H29C H 0.579215 0.429214 0.826443 0.075 Uiso 1 1 calc GR . . . .
C30 C 0.5794(4) 0.3422(3) 0.9199(5) 0.052(2) Uani 1 1 d . . . . .
H30A H 0.628575 0.344455 0.887628 0.078 Uiso 1 1 calc GR . . . .
H30B H 0.563058 0.306017 0.925251 0.078 Uiso 1 1 calc GR . . . .
H30C H 0.592438 0.356845 0.972947 0.078 Uiso 1 1 calc GR . . . .
C31 C 0.3912(4) 0.2978(3) 0.9567(4) 0.0411(17) Uani 1 1 d . . . . .
H31 H 0.422082 0.276848 0.917764 0.049 Uiso 1 1 calc R . . . .
C32 C 0.3048(5) 0.2747(3) 0.9559(5) 0.0477(19) Uani 1 1 d . . . . .
H32A H 0.309065 0.237465 0.965361 0.072 Uiso 1 1 calc GR . . . .
H32B H 0.276245 0.280967 0.903787 0.072 Uiso 1 1 calc GR . . . .
H32C H 0.273188 0.290636 0.997984 0.072 Uiso 1 1 calc GR . . . .
C33 C 0.4355(5) 0.2865(3) 1.0401(5) 0.055(2) Uani 1 1 d . . . . .
H33A H 0.491612 0.301453 1.041996 0.083 Uiso 1 1 calc GR . . . .
H33B H 0.439382 0.249165 1.048282 0.083 Uiso 1 1 calc GR . . . .
H33C H 0.403252 0.301891 1.082270 0.083 Uiso 1 1 calc GR . . . .
C34 C 0.3918(5) 0.4172(3) 1.0029(4) 0.0449(18) Uani 1 1 d . . . . .
H34 H 0.388681 0.451525 0.975532 0.054 Uiso 1 1 calc R . . . .
C35 C 0.3146(5) 0.4142(3) 1.0542(5) 0.058(2) Uani 1 1 d . . . . .
H35A H 0.264379 0.422235 1.020940 0.088 Uiso 1 1 calc GR . . . .
H35B H 0.320395 0.439092 1.098157 0.088 Uiso 1 1 calc GR . . . .
H35C H 0.309880 0.379312 1.076102 0.088 Uiso 1 1 calc GR . . . .
C36 C 0.4698(5) 0.4194(3) 1.0608(5) 0.058(2) Uani 1 1 d . . . . .
H36A H 0.519226 0.426582 1.030470 0.086 Uiso 1 1 calc GR . . . .
H36B H 0.476801 0.386213 1.088303 0.086 Uiso 1 1 calc GR . . . .
H36C H 0.462875 0.446792 1.100257 0.086 Uiso 1 1 calc GR . . . .
F1 F 0.0429(2) 0.51282(13) 0.3648(2) 0.0353(9) Uani 1 1 d . . . . .
F2 F -0.0828(2) 0.47052(15) 0.4402(3) 0.0415(10) Uani 1 1 d . . . . .
F3 F -0.0605(2) 0.37835(16) 0.5179(3) 0.0481(11) Uani 1 1 d . . . . .
F4 F 0.0872(2) 0.32914(16) 0.5124(3) 0.0457(11) Uani 1 1 d . . . . .
F5 F 0.2115(2) 0.36849(14) 0.4357(2) 0.0379(9) Uani 1 1 d . . . . .
F6 F 0.3957(2) 0.49051(14) 0.3671(2) 0.0345(9) Uani 1 1 d . . . . .
F7 F 0.5133(2) 0.43057(17) 0.3127(2) 0.0463(11) Uani 1 1 d . . . . .
F8 F 0.4746(2) 0.34048(17) 0.2373(2) 0.0486(11) Uani 1 1 d . . . . .
F9 F 0.3109(2) 0.31210(15) 0.2160(3) 0.0459(10) Uani 1 1 d . . . . .
F10 F 0.1907(2) 0.37221(14) 0.2662(2) 0.0361(9) Uani 1 1 d . . . . .
F11 F 0.0500(2) 0.44088(14) 0.2383(2) 0.0355(9) Uani 1 1 d . . . . .
F12 F 0.0167(2) 0.47171(15) 0.0906(2) 0.0369(9) Uani 1 1 d . . . . .
F13 F 0.1194(2) 0.53942(16) 0.0177(2) 0.0411(10) Uani 1 1 d . . . . .
F14 F 0.2601(2) 0.57245(15) 0.0972(2) 0.0414(10) Uani 1 1 d . . . . .
F15 F 0.2969(2) 0.54190(14) 0.2472(2) 0.0330(8) Uani 1 1 d . . . . .
F16 F 0.1708(2) 0.58821(14) 0.3294(2) 0.0372(9) Uani 1 1 d . . . . .
F17 F 0.2151(2) 0.65832(13) 0.4374(3) 0.0429(10) Uani 1 1 d . . . . .
F18 F 0.2967(2) 0.63120(16) 0.5781(3) 0.0511(11) Uani 1 1 d . . . . .
F19 F 0.3365(3) 0.53023(18) 0.6045(2) 0.0481(11) Uani 1 1 d . . . . .
F20 F 0.2962(2) 0.45899(14) 0.4955(2) 0.0323(8) Uani 1 1 d . . . . .
C37 C 0.1327(3) 0.4423(2) 0.3922(4) 0.0252(13) Uani 1 1 d . . . . .
C38 C 0.0558(4) 0.4662(2) 0.3988(4) 0.0279(13) Uani 1 1 d . . . . .
C39 C -0.0089(4) 0.4456(3) 0.4397(4) 0.0294(14) Uani 1 1 d . . . . .
C40 C 0.0011(3) 0.3999(3) 0.4786(4) 0.0303(14) Uani 1 1 d . . . . .
C41 C 0.0763(4) 0.3747(3) 0.4754(4) 0.0320(15) Uani 1 1 d . . . . .
C42 C 0.1396(3) 0.3965(2) 0.4334(4) 0.0276(13) Uani 1 1 d . . . . .
C43 C 0.2856(3) 0.4341(2) 0.3218(3) 0.0229(12) Uani 1 1 d . . . . .
C44 C 0.3704(4) 0.4467(2) 0.3305(4) 0.0281(14) Uani 1 1 d . . . . .
C45 C 0.4328(4) 0.4154(3) 0.3017(4) 0.0342(15) Uani 1 1 d . . . . .
C46 C 0.4139(4) 0.3703(3) 0.2645(4) 0.0361(16) Uani 1 1 d . . . . .
C47 C 0.3319(4) 0.3566(3) 0.2537(4) 0.0314(14) Uani 1 1 d . . . . .
C48 C 0.2707(4) 0.3880(2) 0.2816(4) 0.0282(13) Uani 1 1 d . . . . .
C49 C 0.1744(4) 0.4909(2) 0.2530(4) 0.0251(13) Uani 1 1 d . . . . .
C50 C 0.1046(3) 0.4747(2) 0.2081(4) 0.0253(13) Uani 1 1 d . . . . .
C51 C 0.0855(4) 0.4898(3) 0.1308(4) 0.0305(14) Uani 1 1 d . . . . .
C52 C 0.1372(4) 0.5234(2) 0.0931(4) 0.0307(14) Uani 1 1 d . . . . .
C53 C 0.2085(4) 0.5404(2) 0.1329(4) 0.0300(14) Uani 1 1 d . . . . .
C54 C 0.2253(3) 0.5239(2) 0.2107(4) 0.0288(14) Uani 1 1 d . . . . .
C55 C 0.2337(3) 0.5195(2) 0.4054(4) 0.0282(14) Uani 1 1 d . . . . .
C56 C 0.2141(4) 0.5714(3) 0.3956(4) 0.0329(15) Uani 1 1 d . . . . .
C57 C 0.2353(4) 0.6093(2) 0.4519(5) 0.0340(16) Uani 1 1 d . . . . .
C58 C 0.2762(4) 0.5951(3) 0.5215(4) 0.0359(16) Uani 1 1 d . . . . .
C59 C 0.2957(4) 0.5445(3) 0.5356(4) 0.0372(17) Uani 1 1 d . . . . .
C60 C 0.2744(4) 0.5084(3) 0.4781(4) 0.0307(14) Uani 1 1 d . . . . .
B1 B 0.2058(4) 0.4719(3) 0.3432(4) 0.0251(15) Uani 1 1 d . . . . .
Cl1 Cl -0.11901(19) 0.33222(12) 0.8611(3) 0.1192(13) Uani 1 1 d D U . . .
Cl2 Cl -0.0451(3) 0.29066(15) 0.7208(2) 0.1323(13) Uani 1 1 d D U . . .
C61 C -0.1360(8) 0.3069(6) 0.7661(8) 0.140(3) Uani 1 1 d D U . . .
H61A H -0.171242 0.275692 0.769352 0.168 Uiso 1 1 calc R U . . .
H61B H -0.166943 0.332411 0.732259 0.168 Uiso 1 1 calc R U . . .

loop_
_atom_site_aniso_label
_atom_site_aniso_U_11
_atom_site_aniso_U_22
_atom_site_aniso_U_33
_atom_site_aniso_U_23
_atom_site_aniso_U_13
_atom_site_aniso_U_12
Yb1 0.02729(15) 0.02361(15) 0.02657(15) 0.00198(17) 0.00751(12) 0.00425(14)
Si1 0.0261(8) 0.0247(8) 0.0290(8) 0.0028(8) 0.0067(7) 0.0033(7)
Si2 0.0284(8) 0.0216(8) 0.0300(8) 0.0019(8) 0.0027(7) 0.0038(7)
Si3 0.0328(9) 0.0240(8) 0.0325(9) 0.0005(8) 0.0146(8) 0.0027(7)
Si4 0.0375(9) 0.0318(9) 0.0267(8) 0.0008(8) 0.0017(8) 0.0006(7)
N1 0.025(2) 0.018(2) 0.033(3) -0.006(2) 0.009(2) 0.0035(19)
N2 0.033(3) 0.023(2) 0.020(2) 0.004(2) 0.009(2) 0.002(2)
C1 0.030(3) 0.030(3) 0.035(4) 0.002(3) 0.007(3) 0.002(3)
C2 0.034(3) 0.032(3) 0.040(4) -0.002(3) 0.011(3) -0.002(3)
C3 0.035(3) 0.032(3) 0.039(4) 0.007(3) 0.013(3) 0.000(3)
C4 0.031(3) 0.027(3) 0.031(3) -0.001(3) 0.002(3) 0.005(3)
C5 0.044(4) 0.041(4) 0.028(3) 0.001(3) 0.005(3) 0.002(3)
C6 0.042(4) 0.045(4) 0.029(3) 0.002(3) 0.012(3) 0.006(3)
C7 0.030(3) 0.038(4) 0.039(4) 0.006(4) 0.011(3) -0.001(3)
C8 0.029(3) 0.059(5) 0.061(5) -0.002(5) -0.001(4) 0.002(3)
C9 0.032(3) 0.046(4) 0.047(4) 0.003(4) 0.008(3) 0.012(3)
C10 0.031(3) 0.026(3) 0.037(4) 0.003(3) 0.009(3) 0.003(3)
C11 0.028(3) 0.035(4) 0.040(4) 0.002(3) 0.003(3) 0.003(3)
C12 0.032(3) 0.039(4) 0.047(4) 0.004(4) 0.014(3) -0.004(3)
C13 0.038(4) 0.026(3) 0.042(4) -0.005(3) 0.002(3) 0.000(3)
C14 0.041(4) 0.033(4) 0.062(5) -0.005(4) 0.009(4) 0.007(3)
C15 0.057(4) 0.031(4) 0.051(4) -0.010(4) 0.003(4) -0.003(4)
C16 0.034(3) 0.026(3) 0.033(3) 0.008(3) 0.002(3) 0.002(3)
C17 0.047(4) 0.046(4) 0.056(5) 0.010(4) -0.008(4) 0.003(4)
C18 0.053(4) 0.030(4) 0.051(4) 0.014(4) 0.000(4) 0.003(3)
C19 0.025(3) 0.026(3) 0.043(4) 0.006(3) 0.009(3) 0.005(2)
C20 0.044(4) 0.033(4) 0.044(4) 0.011(4) 0.013(4) 0.005(3)
C21 0.035(4) 0.043(4) 0.053(5) 0.012(4) 0.009(4) 0.012(3)
C22 0.052(4) 0.025(3) 0.039(4) 0.002(3) 0.016(4) 0.004(3)
C23 0.047(4) 0.030(4) 0.078(6) -0.004(4) 0.025(4) 0.008(3)
C24 0.047(4) 0.030(4) 0.075(6) 0.004(4) 0.018(4) -0.004(3)
C25 0.045(4) 0.035(4) 0.042(4) 0.009(4) 0.024(3) 0.001(3)
C26 0.069(5) 0.038(4) 0.078(6) 0.002(5) 0.051(5) 0.002(4)
C27 0.044(4) 0.038(4) 0.048(4) 0.011(4) 0.014(4) -0.001(3)
C28 0.033(3) 0.044(4) 0.039(4) -0.004(4) -0.001(3) 0.002(3)
C29 0.040(4) 0.067(5) 0.043(4) -0.003(4) 0.002(4) -0.015(4)
C30 0.041(4) 0.057(5) 0.056(5) 0.010(4) -0.014(4) 0.008(4)
C31 0.051(4) 0.043(4) 0.030(4) 0.001(4) 0.004(3) 0.000(3)
C32 0.064(5) 0.034(4) 0.047(4) 0.014(4) 0.015(4) -0.002(4)
C33 0.079(6) 0.049(5) 0.037(4) 0.001(4) -0.003(4) 0.006(4)
C34 0.056(5) 0.045(4) 0.034(4) 0.000(4) 0.003(4) -0.002(4)
C35 0.083(6) 0.047(5) 0.046(5) -0.008(4) 0.009(5) 0.010(4)
C36 0.073(6) 0.058(5) 0.041(4) -0.013(4) -0.007(4) -0.008(4)
F1 0.0311(18) 0.0308(19) 0.044(2) -0.0018(19) 0.0007(17) 0.0035(15)
F2 0.0270(18) 0.048(2) 0.050(2) -0.009(2) 0.0080(18) 0.0043(17)
F3 0.031(2) 0.058(3) 0.056(3) 0.012(2) 0.014(2) -0.0086(19)
F4 0.035(2) 0.051(2) 0.051(3) 0.023(2) 0.005(2) -0.0045(18)
F5 0.0256(17) 0.041(2) 0.048(2) 0.014(2) 0.0054(17) 0.0042(15)
F6 0.0264(17) 0.039(2) 0.038(2) -0.0068(19) 0.0012(16) -0.0071(15)
F7 0.0208(17) 0.070(3) 0.048(2) 0.000(2) 0.0048(18) 0.0027(18)
F8 0.043(2) 0.064(3) 0.040(2) -0.006(2) 0.0089(19) 0.021(2)
F9 0.052(2) 0.039(2) 0.046(2) -0.014(2) 0.004(2) 0.0066(18)
F10 0.0305(18) 0.0334(19) 0.044(2) -0.0085(19) 0.0012(17) -0.0040(15)
F11 0.0300(18) 0.041(2) 0.036(2) -0.0009(19) 0.0017(17) -0.0122(16)
F12 0.0284(18) 0.050(2) 0.0313(19) -0.001(2) -0.0040(17) -0.0038(17)
F13 0.041(2) 0.051(2) 0.031(2) 0.008(2) -0.0036(18) -0.0009(18)
F14 0.040(2) 0.049(2) 0.034(2) 0.014(2) -0.0045(18) -0.0112(18)
F15 0.0287(18) 0.038(2) 0.0316(19) 0.0055(18) -0.0024(16) -0.0117(15)
F16 0.041(2) 0.032(2) 0.039(2) -0.0017(19) -0.0006(19) 0.0042(16)
F17 0.036(2) 0.029(2) 0.064(3) -0.011(2) 0.013(2) -0.0038(16)
F18 0.049(2) 0.056(3) 0.049(3) -0.026(2) 0.012(2) -0.020(2)
F19 0.051(2) 0.066(3) 0.027(2) -0.003(2) -0.0036(19) -0.017(2)
F20 0.0320(18) 0.038(2) 0.0273(18) 0.0034(18) 0.0004(16) -0.0015(16)
C37 0.024(3) 0.028(3) 0.023(3) -0.003(3) 0.000(3) -0.005(2)
C38 0.028(3) 0.025(3) 0.030(3) 0.000(3) 0.000(3) 0.000(3)
C39 0.023(3) 0.037(4) 0.028(3) -0.006(3) 0.004(3) 0.002(3)
C40 0.018(3) 0.040(4) 0.033(3) 0.002(3) 0.006(3) -0.009(3)
C41 0.028(3) 0.036(3) 0.031(3) 0.005(3) -0.001(3) -0.009(3)
C42 0.022(3) 0.035(3) 0.026(3) -0.001(3) 0.000(3) 0.002(3)
C43 0.026(3) 0.025(3) 0.018(3) 0.001(3) 0.001(2) -0.006(2)
C44 0.028(3) 0.033(3) 0.023(3) 0.003(3) 0.004(3) -0.003(3)
C45 0.025(3) 0.051(4) 0.026(3) 0.002(3) 0.003(3) -0.002(3)
C46 0.034(3) 0.045(4) 0.030(3) 0.002(3) 0.004(3) 0.016(3)
C47 0.035(3) 0.030(3) 0.029(3) -0.003(3) 0.006(3) 0.000(3)
C48 0.027(3) 0.028(3) 0.030(3) 0.004(3) 0.002(3) 0.001(3)
C49 0.031(3) 0.023(3) 0.021(3) 0.003(3) 0.000(3) 0.006(2)
C50 0.020(3) 0.027(3) 0.028(3) -0.001(3) 0.003(3) 0.000(2)
C51 0.024(3) 0.035(4) 0.032(3) -0.003(3) -0.001(3) -0.001(3)
C52 0.033(3) 0.033(3) 0.026(3) 0.009(3) 0.000(3) 0.012(3)
C53 0.029(3) 0.030(3) 0.030(3) 0.010(3) 0.004(3) -0.003(3)
C54 0.020(3) 0.031(3) 0.035(3) -0.003(3) 0.000(3) -0.001(2)
C55 0.022(3) 0.033(3) 0.030(3) -0.004(3) 0.005(3) -0.007(3)
C56 0.028(3) 0.034(4) 0.036(4) -0.002(3) 0.003(3) -0.005(3)
C57 0.027(3) 0.028(3) 0.048(4) -0.011(4) 0.013(3) -0.003(3)
C58 0.034(3) 0.040(4) 0.036(4) -0.018(4) 0.014(3) -0.017(3)
C59 0.035(4) 0.051(4) 0.026(3) -0.004(4) 0.008(3) -0.016(3)
C60 0.028(3) 0.034(3) 0.031(3) 0.001(3) 0.009(3) -0.003(3)
B1 0.027(3) 0.022(3) 0.025(3) 0.001(3) -0.004(3) -0.003(3)
Cl1 0.093(2) 0.0776(18) 0.189(4) -0.019(2) 0.024(2) 0.0149(16)
Cl2 0.180(3) 0.123(3) 0.091(2) -0.037(2) -0.025(2) -0.039(3)
C61 0.141(5) 0.119(5) 0.158(5) 0.000(5) -0.014(5) -0.012(5)

_geom_special_details            
;
 All esds (except the esd in the dihedral angle between two l.s. planes)
 are estimated using the full covariance matrix.  The cell esds are taken
 into account individually in the estimation of esds in distances, angles
 and torsion angles; correlations between esds in cell parameters are only
 used when they are defined by crystal symmetry.  An approximate (isotropic)
 treatment of cell esds is used for estimating esds involving l.s. planes.
;
loop_
_geom_bond_atom_site_label_1
_geom_bond_atom_site_label_2
_geom_bond_distance
_geom_bond_site_symmetry_2
_geom_bond_publ_flag
Yb1 N1 2.152(4) . ?
Yb1 N2 2.144(5) . ?
Yb1 C1 2.862(6) . ?
Yb1 C2 2.808(6) . ?
Yb1 C10 2.871(6) . ?
Yb1 C11 3.089(7) . ?
Yb1 C19 2.698(6) . ?
Yb1 C20 2.755(7) . ?
Si1 N1 1.737(5) . ?
Si1 C1 1.933(6) . ?
Si1 C4 1.883(7) . ?
Si1 C7 1.891(7) . ?
Si2 N1 1.734(5) . ?
Si2 C10 1.928(6) . ?
Si2 C13 1.886(7) . ?
Si2 C16 1.888(7) . ?
Si3 N2 1.761(5) . ?
Si3 C19 1.936(7) . ?
Si3 C22 1.900(7) . ?
Si3 C25 1.905(6) . ?
Si4 N2 1.764(5) . ?
Si4 C28 1.905(7) . ?
Si4 C31 1.908(7) . ?
Si4 C34 1.900(7) . ?
C1 H1 1.0000 . ?
C1 C2 1.549(9) . ?
C1 C3 1.547(8) . ?
C2 H2A 0.9800 . ?
C2 H2B 0.9800 . ?
C2 H2C 0.9800 . ?
C3 H3A 0.9800 . ?
C3 H3B 0.9800 . ?
C3 H3C 0.9800 . ?
C4 H4 1.0000 . ?
C4 C5 1.544(8) . ?
C4 C6 1.556(8) . ?
C5 H5A 0.9800 . ?
C5 H5B 0.9800 . ?
C5 H5C 0.9800 . ?
C6 H6A 0.9800 . ?
C6 H6B 0.9800 . ?
C6 H6C 0.9800 . ?
C7 H7 1.0000 . ?
C7 C8 1.529(10) . ?
C7 C9 1.539(9) . ?
C8 H8A 0.9800 . ?
C8 H8B 0.9800 . ?
C8 H8C 0.9800 . ?
C9 H9A 0.9800 . ?
C9 H9B 0.9800 . ?
C9 H9C 0.9800 . ?
C10 H10 1.0000 . ?
C10 C11 1.553(9) . ?
C10 C12 1.534(8) . ?
C11 H11A 0.9800 . ?
C11 H11B 0.9800 . ?
C11 H11C 0.9800 . ?
C12 H12A 0.9800 . ?
C12 H12B 0.9800 . ?
C12 H12C 0.9800 . ?
C13 H13 1.0000 . ?
C13 C14 1.546(8) . ?
C13 C15 1.533(9) . ?
C14 H14A 0.9800 . ?
C14 H14B 0.9800 . ?
C14 H14C 0.9800 . ?
C15 H15A 0.9800 . ?
C15 H15B 0.9800 . ?
C15 H15C 0.9800 . ?
C16 H16 1.0000 . ?
C16 C17 1.539(9) . ?
C16 C18 1.539(8) . ?
C17 H17A 0.9800 . ?
C17 H17B 0.9800 . ?
C17 H17C 0.9800 . ?
C18 H18A 0.9800 . ?
C18 H18B 0.9800 . ?
C18 H18C 0.9800 . ?
C19 H19 1.0000 . ?
C19 C20 1.563(8) . ?
C19 C21 1.557(8) . ?
C20 H20A 0.9800 . ?
C20 H20B 0.9800 . ?
C20 H20C 0.9800 . ?
C21 H21A 0.9800 . ?
C21 H21B 0.9800 . ?
C21 H21C 0.9800 . ?
C22 H22 1.0000 . ?
C22 C23 1.532(9) . ?
C22 C24 1.529(9) . ?
C23 H23A 0.9800 . ?
C23 H23B 0.9800 . ?
C23 H23C 0.9800 . ?
C24 H24A 0.9800 . ?
C24 H24B 0.9800 . ?
C24 H24C 0.9800 . ?
C25 H25 1.0000 . ?
C25 C26 1.519(9) . ?
C25 C27 1.541(9) . ?
C26 H26A 0.9800 . ?
C26 H26B 0.9800 . ?
C26 H26C 0.9800 . ?
C27 H27A 0.9800 . ?
C27 H27B 0.9800 . ?
C27 H27C 0.9800 . ?
C28 H28 1.0000 . ?
C28 C29 1.545(10) . ?
C28 C30 1.530(9) . ?
C29 H29A 0.9800 . ?
C29 H29B 0.9800 . ?
C29 H29C 0.9800 . ?
C30 H30A 0.9800 . ?
C30 H30B 0.9800 . ?
C30 H30C 0.9800 . ?
C31 H31 1.0000 . ?
C31 C32 1.511(9) . ?
C31 C33 1.564(9) . ?
C32 H32A 0.9800 . ?
C32 H32B 0.9800 . ?
C32 H32C 0.9800 . ?
C33 H33A 0.9800 . ?
C33 H33B 0.9800 . ?
C33 H33C 0.9800 . ?
C34 H34 1.0000 . ?
C34 C35 1.545(10) . ?
C34 C36 1.548(10) . ?
C35 H35A 0.9800 . ?
C35 H35B 0.9800 . ?
C35 H35C 0.9800 . ?
C36 H36A 0.9800 . ?
C36 H36B 0.9800 . ?
C36 H36C 0.9800 . ?
F1 C38 1.347(7) . ?
F2 C39 1.353(7) . ?
F3 C40 1.336(6) . ?
F4 C41 1.341(7) . ?
F5 C42 1.362(6) . ?
F6 C44 1.345(7) . ?
F7 C45 1.355(7) . ?
F8 C46 1.341(7) . ?
F9 C47 1.351(7) . ?
F10 C48 1.362(7) . ?
F11 C50 1.355(7) . ?
F12 C51 1.350(7) . ?
F13 C52 1.346(7) . ?
F14 C53 1.335(7) . ?
F15 C54 1.359(7) . ?
F16 C56 1.351(7) . ?
F17 C57 1.331(7) . ?
F18 C58 1.360(7) . ?
F19 C59 1.350(8) . ?
F20 C60 1.357(7) . ?
C37 C38 1.391(8) . ?
C37 C42 1.376(8) . ?
C37 B1 1.653(9) . ?
C38 C39 1.379(8) . ?
C39 C40 1.358(9) . ?
C40 C41 1.377(9) . ?
C41 C42 1.385(8) . ?
C43 C44 1.400(8) . ?
C43 C48 1.386(8) . ?
C43 B1 1.667(9) . ?
C44 C45 1.395(9) . ?
C45 C46 1.352(9) . ?
C46 C47 1.368(9) . ?
C47 C48 1.374(8) . ?
C49 C50 1.386(8) . ?
C49 C54 1.400(8) . ?
C49 B1 1.644(9) . ?
C50 C51 1.373(9) . ?
C51 C52 1.376(9) . ?
C52 C53 1.371(9) . ?
C53 C54 1.385(9) . ?
C55 C56 1.392(9) . ?
C55 C60 1.383(9) . ?
C55 B1 1.662(9) . ?
C56 C57 1.392(9) . ?
C57 C58 1.362(10) . ?
C58 C59 1.368(10) . ?
C59 C60 1.374(9) . ?
Cl1 C61 1.732(12) . ?
Cl2 C61 1.728(11) . ?
C61 H61A 0.9900 . ?
C61 H61B 0.9900 . ?

loop_
_geom_angle_atom_site_label_1
_geom_angle_atom_site_label_2
_geom_angle_atom_site_label_3
_geom_angle
_geom_angle_site_symmetry_1
_geom_angle_site_symmetry_3
_geom_angle_publ_flag
N1 Yb1 C1 67.83(18) . . ?
N1 Yb1 C2 87.51(18) . . ?
N1 Yb1 C10 66.96(17) . . ?
N1 Yb1 C11 76.94(17) . . ?
N1 Yb1 C19 151.0(2) . . ?
N1 Yb1 C20 139.4(2) . . ?
N2 Yb1 N1 127.67(19) . . ?
N2 Yb1 C1 128.53(19) . . ?
N2 Yb1 C2 96.89(19) . . ?
N2 Yb1 C10 104.41(18) . . ?
N2 Yb1 C11 121.96(18) . . ?
N2 Yb1 C19 72.7(2) . . ?
N2 Yb1 C20 92.8(2) . . ?
C1 Yb1 C10 124.48(18) . . ?
C1 Yb1 C11 109.05(18) . . ?
C2 Yb1 C1 31.69(17) . . ?
C2 Yb1 C10 153.43(18) . . ?
C2 Yb1 C11 139.87(18) . . ?
C10 Yb1 C11 29.92(17) . . ?
C19 Yb1 C1 118.68(18) . . ?
C19 Yb1 C2 112.39(19) . . ?
C19 Yb1 C10 89.31(18) . . ?
C19 Yb1 C11 74.31(18) . . ?
C19 Yb1 C20 33.30(18) . . ?
C20 Yb1 C1 85.37(18) . . ?
C20 Yb1 C2 84.15(19) . . ?
C20 Yb1 C10 110.1(2) . . ?
C20 Yb1 C11 84.31(19) . . ?
N1 Si1 C1 102.2(2) . . ?
N1 Si1 C4 113.5(3) . . ?
N1 Si1 C7 116.9(3) . . ?
C4 Si1 C1 107.0(3) . . ?
C4 Si1 C7 107.0(3) . . ?
C7 Si1 C1 109.8(3) . . ?
N1 Si2 C10 101.3(2) . . ?
N1 Si2 C13 114.1(3) . . ?
N1 Si2 C16 111.9(3) . . ?
C13 Si2 C10 109.6(3) . . ?
C13 Si2 C16 113.8(3) . . ?
C16 Si2 C10 105.1(3) . . ?
N2 Si3 C19 103.5(2) . . ?
N2 Si3 C22 113.6(3) . . ?
N2 Si3 C25 111.2(3) . . ?
C22 Si3 C19 108.6(3) . . ?
C22 Si3 C25 111.5(3) . . ?
C25 Si3 C19 108.0(3) . . ?
N2 Si4 C28 104.7(3) . . ?
N2 Si4 C31 109.6(3) . . ?
N2 Si4 C34 114.5(3) . . ?
C28 Si4 C31 105.2(3) . . ?
C34 Si4 C28 108.1(3) . . ?
C34 Si4 C31 113.9(3) . . ?
Si1 N1 Yb1 109.3(2) . . ?
Si2 N1 Yb1 109.1(2) . . ?
Si2 N1 Si1 136.6(3) . . ?
Si3 N2 Yb1 102.9(2) . . ?
Si3 N2 Si4 126.5(3) . . ?
Si4 N2 Yb1 130.6(3) . . ?
Yb1 C1 H1 60.6 . . ?
Si1 C1 Yb1 80.6(2) . . ?
Si1 C1 H1 106.4 . . ?
C2 C1 Yb1 72.2(3) . . ?
C2 C1 Si1 118.1(5) . . ?
C2 C1 H1 106.4 . . ?
C3 C1 Yb1 164.1(4) . . ?
C3 C1 Si1 113.3(4) . . ?
C3 C1 H1 106.4 . . ?
C3 C1 C2 105.5(5) . . ?
Yb1 C2 H2A 42.1 . . ?
Yb1 C2 H2B 98.2 . . ?
Yb1 C2 H2C 147.1 . . ?
C1 C2 Yb1 76.1(3) . . ?
C1 C2 H2A 109.5 . . ?
C1 C2 H2B 109.5 . . ?
C1 C2 H2C 109.5 . . ?
H2A C2 H2B 109.5 . . ?
H2A C2 H2C 109.5 . . ?
H2B C2 H2C 109.5 . . ?
C1 C3 H3A 109.5 . . ?
C1 C3 H3B 109.5 . . ?
C1 C3 H3C 109.5 . . ?
H3A C3 H3B 109.5 . . ?
H3A C3 H3C 109.5 . . ?
H3B C3 H3C 109.5 . . ?
Si1 C4 H4 105.7 . . ?
C5 C4 Si1 113.2(4) . . ?
C5 C4 H4 105.7 . . ?
C5 C4 C6 108.9(5) . . ?
C6 C4 Si1 116.8(4) . . ?
C6 C4 H4 105.7 . . ?
C4 C5 H5A 109.5 . . ?
C4 C5 H5B 109.5 . . ?
C4 C5 H5C 109.5 . . ?
H5A C5 H5B 109.5 . . ?
H5A C5 H5C 109.5 . . ?
H5B C5 H5C 109.5 . . ?
C4 C6 H6A 109.5 . . ?
C4 C6 H6B 109.5 . . ?
C4 C6 H6C 109.5 . . ?
H6A C6 H6B 109.5 . . ?
H6A C6 H6C 109.5 . . ?
H6B C6 H6C 109.5 . . ?
Si1 C7 H7 105.5 . . ?
C8 C7 Si1 117.1(5) . . ?
C8 C7 H7 105.5 . . ?
C8 C7 C9 109.5(6) . . ?
C9 C7 Si1 112.7(5) . . ?
C9 C7 H7 105.5 . . ?
C7 C8 H8A 109.5 . . ?
C7 C8 H8B 109.5 . . ?
C7 C8 H8C 109.5 . . ?
H8A C8 H8B 109.5 . . ?
H8A C8 H8C 109.5 . . ?
H8B C8 H8C 109.5 . . ?
C7 C9 H9A 109.5 . . ?
C7 C9 H9B 109.5 . . ?
C7 C9 H9C 109.5 . . ?
H9A C9 H9B 109.5 . . ?
H9A C9 H9C 109.5 . . ?
H9B C9 H9C 109.5 . . ?
Yb1 C10 H10 44.5 . . ?
Si2 C10 Yb1 80.2(2) . . ?
Si2 C10 H10 105.8 . . ?
C11 C10 Yb1 82.8(3) . . ?
C11 C10 Si2 112.1(4) . . ?
C11 C10 H10 105.8 . . ?
C12 C10 Yb1 150.2(5) . . ?
C12 C10 Si2 117.5(4) . . ?
C12 C10 H10 105.8 . . ?
C12 C10 C11 109.0(5) . . ?
Yb1 C11 H11A 46.2 . . ?
Yb1 C11 H11B 107.0 . . ?
Yb1 C11 H11C 141.8 . . ?
C10 C11 Yb1 67.3(3) . . ?
C10 C11 H11A 109.5 . . ?
C10 C11 H11B 109.5 . . ?
C10 C11 H11C 109.5 . . ?
H11A C11 H11B 109.5 . . ?
H11A C11 H11C 109.5 . . ?
H11B C11 H11C 109.5 . . ?
C10 C12 H12A 109.5 . . ?
C10 C12 H12B 109.5 . . ?
C10 C12 H12C 109.5 . . ?
H12A C12 H12B 109.5 . . ?
H12A C12 H12C 109.5 . . ?
H12B C12 H12C 109.5 . . ?
Si2 C13 H13 105.9 . . ?
C14 C13 Si2 111.4(5) . . ?
C14 C13 H13 105.9 . . ?
C15 C13 Si2 117.1(5) . . ?
C15 C13 H13 105.9 . . ?
C15 C13 C14 109.9(5) . . ?
C13 C14 H14A 109.5 . . ?
C13 C14 H14B 109.5 . . ?
C13 C14 H14C 109.5 . . ?
H14A C14 H14B 109.5 . . ?
H14A C14 H14C 109.5 . . ?
H14B C14 H14C 109.5 . . ?
C13 C15 H15A 109.5 . . ?
C13 C15 H15B 109.5 . . ?
C13 C15 H15C 109.5 . . ?
H15A C15 H15B 109.5 . . ?
H15A C15 H15C 109.5 . . ?
H15B C15 H15C 109.5 . . ?
Si2 C16 H16 105.3 . . ?
C17 C16 Si2 114.4(5) . . ?
C17 C16 H16 105.3 . . ?
C18 C16 Si2 116.4(5) . . ?
C18 C16 H16 105.3 . . ?
C18 C16 C17 109.0(5) . . ?
C16 C17 H17A 109.5 . . ?
C16 C17 H17B 109.5 . . ?
C16 C17 H17C 109.5 . . ?
H17A C17 H17B 109.5 . . ?
H17A C17 H17C 109.5 . . ?
H17B C17 H17C 109.5 . . ?
C16 C18 H18A 109.5 . . ?
C16 C18 H18B 109.5 . . ?
C16 C18 H18C 109.5 . . ?
H18A C18 H18B 109.5 . . ?
H18A C18 H18C 109.5 . . ?
H18B C18 H18C 109.5 . . ?
Yb1 C19 H19 55.5 . . ?
Si3 C19 Yb1 80.9(2) . . ?
Si3 C19 H19 105.6 . . ?
C20 C19 Yb1 75.3(3) . . ?
C20 C19 Si3 118.5(5) . . ?
C20 C19 H19 105.6 . . ?
C21 C19 Yb1 159.5(5) . . ?
C21 C19 Si3 114.7(5) . . ?
C21 C19 H19 105.6 . . ?
C21 C19 C20 105.8(5) . . ?
Yb1 C20 H20A 49.0 . . ?
Yb1 C20 H20B 153.0 . . ?
Yb1 C20 H20C 94.8 . . ?
C19 C20 Yb1 71.4(3) . . ?
C19 C20 H20A 109.5 . . ?
C19 C20 H20B 109.5 . . ?
C19 C20 H20C 109.5 . . ?
H20A C20 H20B 109.5 . . ?
H20A C20 H20C 109.5 . . ?
H20B C20 H20C 109.5 . . ?
C19 C21 H21A 109.5 . . ?
C19 C21 H21B 109.5 . . ?
C19 C21 H21C 109.5 . . ?
H21A C21 H21B 109.5 . . ?
H21A C21 H21C 109.5 . . ?
H21B C21 H21C 109.5 . . ?
Si3 C22 H22 106.2 . . ?
C23 C22 Si3 113.0(5) . . ?
C23 C22 H22 106.2 . . ?
C24 C22 Si3 114.9(5) . . ?
C24 C22 H22 106.2 . . ?
C24 C22 C23 109.8(6) . . ?
C22 C23 H23A 109.5 . . ?
C22 C23 H23B 109.5 . . ?
C22 C23 H23C 109.5 . . ?
H23A C23 H23B 109.5 . . ?
H23A C23 H23C 109.5 . . ?
H23B C23 H23C 109.5 . . ?
C22 C24 H24A 109.5 . . ?
C22 C24 H24B 109.5 . . ?
C22 C24 H24C 109.5 . . ?
H24A C24 H24B 109.5 . . ?
H24A C24 H24C 109.5 . . ?
H24B C24 H24C 109.5 . . ?
Si3 C25 H25 104.7 . . ?
C26 C25 Si3 117.7(5) . . ?
C26 C25 H25 104.7 . . ?
C26 C25 C27 109.3(6) . . ?
C27 C25 Si3 114.4(5) . . ?
C27 C25 H25 104.7 . . ?
C25 C26 H26A 109.5 . . ?
C25 C26 H26B 109.5 . . ?
C25 C26 H26C 109.5 . . ?
H26A C26 H26B 109.5 . . ?
H26A C26 H26C 109.5 . . ?
H26B C26 H26C 109.5 . . ?
C25 C27 H27A 109.5 . . ?
C25 C27 H27B 109.5 . . ?
C25 C27 H27C 109.5 . . ?
H27A C27 H27B 109.5 . . ?
H27A C27 H27C 109.5 . . ?
H27B C27 H27C 109.5 . . ?
Si4 C28 H28 104.5 . . ?
C29 C28 Si4 113.0(5) . . ?
C29 C28 H28 104.5 . . ?
C30 C28 Si4 118.7(5) . . ?
C30 C28 H28 104.5 . . ?
C30 C28 C29 110.0(6) . . ?
C28 C29 H29A 109.5 . . ?
C28 C29 H29B 109.5 . . ?
C28 C29 H29C 109.5 . . ?
H29A C29 H29B 109.5 . . ?
H29A C29 H29C 109.5 . . ?
H29B C29 H29C 109.5 . . ?
C28 C30 H30A 109.5 . . ?
C28 C30 H30B 109.5 . . ?
C28 C30 H30C 109.5 . . ?
H30A C30 H30B 109.5 . . ?
H30A C30 H30C 109.5 . . ?
H30B C30 H30C 109.5 . . ?
Si4 C31 H31 105.2 . . ?
C32 C31 Si4 116.8(5) . . ?
C32 C31 H31 105.2 . . ?
C32 C31 C33 108.2(6) . . ?
C33 C31 Si4 115.1(5) . . ?
C33 C31 H31 105.2 . . ?
C31 C32 H32A 109.5 . . ?
C31 C32 H32B 109.5 . . ?
C31 C32 H32C 109.5 . . ?
H32A C32 H32B 109.5 . . ?
H32A C32 H32C 109.5 . . ?
H32B C32 H32C 109.5 . . ?
C31 C33 H33A 109.5 . . ?
C31 C33 H33B 109.5 . . ?
C31 C33 H33C 109.5 . . ?
H33A C33 H33B 109.5 . . ?
H33A C33 H33C 109.5 . . ?
H33B C33 H33C 109.5 . . ?
Si4 C34 H34 106.0 . . ?
C35 C34 Si4 116.8(5) . . ?
C35 C34 H34 106.0 . . ?
C35 C34 C36 107.5(7) . . ?
C36 C34 Si4 113.6(5) . . ?
C36 C34 H34 106.0 . . ?
C34 C35 H35A 109.5 . . ?
C34 C35 H35B 109.5 . . ?
C34 C35 H35C 109.5 . . ?
H35A C35 H35B 109.5 . . ?
H35A C35 H35C 109.5 . . ?
H35B C35 H35C 109.5 . . ?
C34 C36 H36A 109.5 . . ?
C34 C36 H36B 109.5 . . ?
C34 C36 H36C 109.5 . . ?
H36A C36 H36B 109.5 . . ?
H36A C36 H36C 109.5 . . ?
H36B C36 H36C 109.5 . . ?
C38 C37 B1 119.2(5) . . ?
C42 C37 C38 113.3(5) . . ?
C42 C37 B1 127.4(5) . . ?
F1 C38 C37 119.1(5) . . ?
F1 C38 C39 116.9(5) . . ?
C39 C38 C37 124.0(6) . . ?
F2 C39 C38 120.0(6) . . ?
F2 C39 C40 119.8(5) . . ?
C40 C39 C38 120.2(6) . . ?
F3 C40 C39 121.9(5) . . ?
F3 C40 C41 119.5(6) . . ?
C39 C40 C41 118.6(5) . . ?
F4 C41 C40 119.7(5) . . ?
F4 C41 C42 120.8(6) . . ?
C40 C41 C42 119.5(6) . . ?
F5 C42 C37 121.5(5) . . ?
F5 C42 C41 114.2(5) . . ?
C37 C42 C41 124.3(6) . . ?
C44 C43 B1 126.5(5) . . ?
C48 C43 C44 113.3(5) . . ?
C48 C43 B1 119.6(5) . . ?
F6 C44 C43 121.0(5) . . ?
F6 C44 C45 116.3(5) . . ?
C45 C44 C43 122.7(6) . . ?
F7 C45 C44 118.7(6) . . ?
C46 C45 F7 120.4(6) . . ?
C46 C45 C44 120.9(6) . . ?
F8 C46 C45 120.2(6) . . ?
F8 C46 C47 121.2(6) . . ?
C45 C46 C47 118.6(6) . . ?
F9 C47 C46 120.0(6) . . ?
F9 C47 C48 119.9(5) . . ?
C46 C47 C48 120.1(6) . . ?
F10 C48 C43 119.4(5) . . ?
F10 C48 C47 116.2(6) . . ?
C47 C48 C43 124.4(6) . . ?
C50 C49 C54 112.8(6) . . ?
C50 C49 B1 127.8(5) . . ?
C54 C49 B1 119.2(5) . . ?
F11 C50 C49 121.0(6) . . ?
F11 C50 C51 114.7(5) . . ?
C51 C50 C49 124.3(6) . . ?
F12 C51 C50 120.7(6) . . ?
F12 C51 C52 119.2(6) . . ?
C50 C51 C52 120.1(6) . . ?
F13 C52 C51 121.3(6) . . ?
F13 C52 C53 119.5(6) . . ?
C53 C52 C51 119.2(6) . . ?
F14 C53 C52 120.3(6) . . ?
F14 C53 C54 121.1(6) . . ?
C52 C53 C54 118.6(6) . . ?
F15 C54 C49 118.9(6) . . ?
F15 C54 C53 116.1(5) . . ?
C53 C54 C49 125.0(6) . . ?
C56 C55 B1 126.3(6) . . ?
C60 C55 C56 113.6(6) . . ?
C60 C55 B1 120.0(6) . . ?
F16 C56 C55 120.9(6) . . ?
F16 C56 C57 115.3(6) . . ?
C55 C56 C57 123.8(7) . . ?
F17 C57 C56 120.1(7) . . ?
F17 C57 C58 121.1(6) . . ?
C58 C57 C56 118.8(6) . . ?
F18 C58 C57 120.1(7) . . ?
F18 C58 C59 119.6(7) . . ?
C57 C58 C59 120.2(6) . . ?
F19 C59 C58 120.5(7) . . ?
F19 C59 C60 120.5(7) . . ?
C58 C59 C60 119.0(7) . . ?
F20 C60 C55 119.4(6) . . ?
F20 C60 C59 116.0(6) . . ?
C59 C60 C55 124.6(7) . . ?
C37 B1 C43 114.0(5) . . ?
C37 B1 C55 102.1(5) . . ?
C49 B1 C37 113.6(5) . . ?
C49 B1 C43 100.6(5) . . ?
C49 B1 C55 114.5(5) . . ?
C55 B1 C43 112.6(5) . . ?
Cl1 C61 H61A 108.9 . . ?
Cl1 C61 H61B 108.9 . . ?
Cl2 C61 Cl1 113.4(7) . . ?
Cl2 C61 H61A 108.9 . . ?
Cl2 C61 H61B 108.9 . . ?
H61A C61 H61B 107.7 . . ?

_shelx_res_file                  
;
TITL xdpm75.res in P2(1)/n
    xdpm75.res
    created by SHELXL-2017/1 at 12:46:19 on 24-Aug-2017
CELL 1.54184 16.062029 25.926177 16.746444 90 92.7492 90
ZERR 4 0.000328 0.000562 0.000327 0 0.0021 0
LATT 1
SYMM 0.5-X,0.5+Y,0.5-Z
SFAC C H B Cl F N Si Yb
UNIT 244 344 4 8 80 8 16 4
DFIX 1.753 Cl2 C61 Cl1 C61
DELU C61 Cl1 Cl2 H61a H61b
SIMU 0.01 0.01 2 C61 Cl1 Cl2 H61a H61b

L.S. 4
PLAN  20
SIZE 0.3 0.1 0.1
TEMP -123.1(2)
CONN 20 Yb1
FREE Yb1 Si2
FREE Yb1 Si1
FREE Yb1 Si4
FREE Yb1 Si3
BOND $H
list 4
fmap 2
acta
SHEL 100 0.83
OMIT 0 3 4
REM <olex2.extras>
REM <HklSrc "%.\\xdpm75.hkl">
REM </olex2.extras>

WGHT    0.052000
FVAR       0.41341
YB1   8    0.336400    0.352357    0.715532    11.00000    0.02729    0.02361 =
         0.02657    0.00198    0.00751    0.00425
SI1   7    0.476625    0.315286    0.600500    11.00000    0.02614    0.02471 =
         0.02904    0.00283    0.00672    0.00326
SI2   7    0.361245    0.232419    0.686889    11.00000    0.02838    0.02160 =
         0.03003    0.00186    0.00272    0.00384
SI3   7    0.233681    0.409680    0.836823    11.00000    0.03279    0.02402 =
         0.03252    0.00050    0.01460    0.00267
SI4   7    0.399561    0.367331    0.920542    11.00000    0.03753    0.03178 =
         0.02672    0.00078    0.00169    0.00058
N1    6    0.410335    0.290709    0.670135    11.00000    0.02549    0.01819 =
         0.03290   -0.00581    0.00912    0.00347
N2    6    0.329937    0.377142    0.837231    11.00000    0.03278    0.02329 =
         0.01951    0.00443    0.00872    0.00162
C1    1    0.445999    0.387385    0.597114    11.00000    0.02964    0.02951 =
         0.03473    0.00175    0.00682    0.00191
AFIX  13
H1    2    0.384379    0.388513    0.585463    11.00000   -1.20000
AFIX   0
C2    1    0.463344    0.420158    0.673424    11.00000    0.03407    0.03171 =
         0.03957   -0.00221    0.01099   -0.00217
AFIX 137
H2A   2    0.448072    0.400384    0.720401    11.00000   -1.50000
H2B   2    0.430224    0.451889    0.669764    11.00000   -1.50000
H2C   2    0.522710    0.428939    0.678395    11.00000   -1.50000
AFIX   0
C3    1    0.485872    0.417503    0.528940    11.00000    0.03518    0.03226 =
         0.03854    0.00655    0.01314    0.00035
AFIX 137
H3A   2    0.546727    0.415526    0.535771    11.00000   -1.50000
H3B   2    0.468330    0.453678    0.530523    11.00000   -1.50000
H3C   2    0.467817    0.402384    0.477340    11.00000   -1.50000
AFIX   0
C4    1    0.455771    0.288818    0.496736    11.00000    0.03104    0.02728 =
         0.03051   -0.00137    0.00173    0.00508
AFIX  13
H4    2    0.454869    0.250458    0.502869    11.00000   -1.20000
AFIX   0
C5    1    0.368988    0.303602    0.460108    11.00000    0.04387    0.04104 =
         0.02752    0.00112    0.00525    0.00177
AFIX 137
H5A   2    0.326375    0.295354    0.498084    11.00000   -1.50000
H5B   2    0.357878    0.284190    0.410524    11.00000   -1.50000
H5C   2    0.367630    0.340645    0.448468    11.00000   -1.50000
AFIX   0
C6    1    0.522380    0.300159    0.434564    11.00000    0.04248    0.04517 =
         0.02897    0.00190    0.01232    0.00620
AFIX 137
H6A   2    0.526897    0.337500    0.426776    11.00000   -1.50000
H6B   2    0.505774    0.283688    0.383588    11.00000   -1.50000
H6C   2    0.576412    0.286431    0.454177    11.00000   -1.50000
AFIX   0
C7    1    0.592375    0.308722    0.624517    11.00000    0.02983    0.03807 =
         0.03931    0.00597    0.01066   -0.00077
AFIX  13
H7    2    0.619989    0.329222    0.582676    11.00000   -1.20000
AFIX   0
C8    1    0.626012    0.330508    0.704517    11.00000    0.02881    0.05878 =
         0.06117   -0.00178   -0.00080    0.00176
AFIX 137
H8A   2    0.613365    0.367435    0.707029    11.00000   -1.50000
H8B   2    0.686504    0.325466    0.709546    11.00000   -1.50000
H8C   2    0.599733    0.312593    0.748269    11.00000   -1.50000
AFIX   0
C9    1    0.623706    0.253076    0.615030    11.00000    0.03236    0.04642 =
         0.04733    0.00253    0.00827    0.01241
AFIX 137
H9A   2    0.598728    0.230900    0.654788    11.00000   -1.50000
H9B   2    0.684535    0.252326    0.623039    11.00000   -1.50000
H9C   2    0.607810    0.240559    0.561222    11.00000   -1.50000
AFIX   0
C10   1    0.250678    0.255168    0.709984    11.00000    0.03134    0.02589 =
         0.03740    0.00313    0.00875    0.00286
AFIX  13
H10   2    0.258516    0.283593    0.750003    11.00000   -1.20000
AFIX   0
C11   1    0.204412    0.279803    0.635915    11.00000    0.02845    0.03510 =
         0.04016    0.00240    0.00273    0.00274
AFIX 137
H11A  2    0.237240    0.308714    0.616639    11.00000   -1.50000
H11B  2    0.149728    0.292334    0.650824    11.00000   -1.50000
H11C  2    0.197063    0.253911    0.593526    11.00000   -1.50000
AFIX   0
C12   1    0.192765    0.215930    0.747661    11.00000    0.03221    0.03906 =
         0.04743    0.00445    0.01350   -0.00408
AFIX 137
H12A  2    0.218870    0.203243    0.797988    11.00000   -1.50000
H12B  2    0.182842    0.186945    0.710865    11.00000   -1.50000
H12C  2    0.139595    0.232543    0.758194    11.00000   -1.50000
AFIX   0
C13   1    0.355460    0.188124    0.597471    11.00000    0.03801    0.02639 =
         0.04160   -0.00516    0.00181    0.00045
AFIX  13
H13   2    0.350144    0.211111    0.549545    11.00000   -1.20000
AFIX   0
C14   1    0.437709    0.157985    0.589624    11.00000    0.04077    0.03328 =
         0.06166   -0.00471    0.00885    0.00698
AFIX 137
H14A  2    0.484698    0.182137    0.591947    11.00000   -1.50000
H14B  2    0.436100    0.139605    0.538437    11.00000   -1.50000
H14C  2    0.444470    0.133107    0.633515    11.00000   -1.50000
AFIX   0
C15   1    0.281255    0.150983    0.590076    11.00000    0.05734    0.03127 =
         0.05108   -0.01030    0.00313   -0.00342
AFIX 137
H15A  2    0.278460    0.130854    0.639408    11.00000   -1.50000
H15B  2    0.288244    0.127616    0.544888    11.00000   -1.50000
H15C  2    0.229612    0.170729    0.581203    11.00000   -1.50000
AFIX   0
C16   1    0.403153    0.200425    0.781804    11.00000    0.03384    0.02580 =
         0.03342    0.00775    0.00183    0.00182
AFIX  13
H16   2    0.379191    0.220455    0.826278    11.00000   -1.20000
AFIX   0
C17   1    0.498323    0.204360    0.796115    11.00000    0.04659    0.04622 =
         0.05642    0.01033   -0.00783    0.00302
AFIX 137
H17A  2    0.525656    0.180711    0.759978    11.00000   -1.50000
H17B  2    0.513616    0.195106    0.851633    11.00000   -1.50000
H17C  2    0.516288    0.239770    0.785845    11.00000   -1.50000
AFIX   0
C18   1    0.376172    0.144230    0.794901    11.00000    0.05346    0.02967 =
         0.05088    0.01363   -0.00004    0.00296
AFIX 137
H18A  2    0.390138    0.134190    0.850352    11.00000   -1.50000
H18B  2    0.405317    0.121563    0.758646    11.00000   -1.50000
H18C  2    0.315879    0.141148    0.784046    11.00000   -1.50000
AFIX   0
C19   1    0.188847    0.400638    0.728365    11.00000    0.02511    0.02648 =
         0.04318    0.00558    0.00937    0.00475
AFIX  13
H19   2    0.195227    0.363097    0.716388    11.00000   -1.20000
AFIX   0
C20   1    0.231560    0.429735    0.659543    11.00000    0.04407    0.03344 =
         0.04406    0.01079    0.01265    0.00452
AFIX 137
H20A  2    0.292164    0.429156    0.669599    11.00000   -1.50000
H20B  2    0.212090    0.465554    0.657429    11.00000   -1.50000
H20C  2    0.217203    0.412735    0.608457    11.00000   -1.50000
AFIX   0
C21   1    0.093980    0.412137    0.716084    11.00000    0.03477    0.04323 =
         0.05340    0.01233    0.00886    0.01165
AFIX 137
H21A  2    0.073744    0.399214    0.663690    11.00000   -1.50000
H21B  2    0.084685    0.449444    0.718737    11.00000   -1.50000
H21C  2    0.063783    0.394995    0.758092    11.00000   -1.50000
AFIX   0
C22   1    0.243960    0.481459    0.858036    11.00000    0.05231    0.02452 =
         0.03944    0.00247    0.01597    0.00432
AFIX  13
H22   2    0.248789    0.485015    0.917538    11.00000   -1.20000
AFIX   0
C23   1    0.166448    0.512216    0.830175    11.00000    0.04724    0.03031 =
         0.07755   -0.00357    0.02539    0.00751
AFIX 137
H23A  2    0.167776    0.518716    0.772602    11.00000   -1.50000
H23B  2    0.165694    0.545156    0.858835    11.00000   -1.50000
H23C  2    0.116298    0.492447    0.841270    11.00000   -1.50000
AFIX   0
C24   1    0.321894    0.506753    0.826542    11.00000    0.04738    0.02968 =
         0.07517    0.00384    0.01753   -0.00391
AFIX 137
H24A  2    0.318507    0.506324    0.767961    11.00000   -1.50000
H24B  2    0.371439    0.487654    0.846061    11.00000   -1.50000
H24C  2    0.325678    0.542493    0.845423    11.00000   -1.50000
AFIX   0
C25   1    0.159597    0.377413    0.906924    11.00000    0.04464    0.03501 =
         0.04163    0.00896    0.02373    0.00130
AFIX  13
H25   2    0.195946    0.366266    0.953932    11.00000   -1.20000
AFIX   0
C26   1    0.092826    0.410736    0.942305    11.00000    0.06864    0.03846 =
         0.07817    0.00226    0.05124    0.00227
AFIX 137
H26A  2    0.067507    0.391977    0.985781    11.00000   -1.50000
H26B  2    0.049881    0.419007    0.900733    11.00000   -1.50000
H26C  2    0.118024    0.442717    0.963222    11.00000   -1.50000
AFIX   0
C27   1    0.119736    0.327189    0.874081    11.00000    0.04413    0.03815 =
         0.04754    0.01065    0.01418   -0.00128
AFIX 137
H27A  2    0.162854    0.305354    0.852077    11.00000   -1.50000
H27B  2    0.077475    0.335492    0.831885    11.00000   -1.50000
H27C  2    0.093525    0.308778    0.917390    11.00000   -1.50000
AFIX   0
C28   1    0.507562    0.372461    0.878851    11.00000    0.03329    0.04441 =
         0.03934   -0.00383   -0.00111    0.00208
AFIX  13
H28   2    0.501041    0.357095    0.824138    11.00000   -1.20000
AFIX   0
C29   1    0.534649    0.428741    0.864407    11.00000    0.04011    0.06725 =
         0.04334   -0.00331    0.00166   -0.01540
AFIX 137
H29A  2    0.555006    0.444119    0.915116    11.00000   -1.50000
H29B  2    0.486908    0.448588    0.842499    11.00000   -1.50000
H29C  2    0.579215    0.429214    0.826443    11.00000   -1.50000
AFIX   0
C30   1    0.579357    0.342229    0.919852    11.00000    0.04101    0.05721 =
         0.05626    0.00985   -0.01401    0.00802
AFIX 137
H30A  2    0.628575    0.344455    0.887628    11.00000   -1.50000
H30B  2    0.563058    0.306017    0.925251    11.00000   -1.50000
H30C  2    0.592438    0.356845    0.972947    11.00000   -1.50000
AFIX   0
C31   1    0.391180    0.297844    0.956749    11.00000    0.05071    0.04306 =
         0.02970    0.00142    0.00389    0.00007
AFIX  13
H31   2    0.422082    0.276848    0.917764    11.00000   -1.20000
AFIX   0
C32   1    0.304838    0.274696    0.955895    11.00000    0.06358    0.03387 =
         0.04686    0.01420    0.01468   -0.00217
AFIX 137
H32A  2    0.309065    0.237465    0.965361    11.00000   -1.50000
H32B  2    0.276245    0.280967    0.903787    11.00000   -1.50000
H32C  2    0.273188    0.290636    0.997984    11.00000   -1.50000
AFIX   0
C33   1    0.435493    0.286532    1.040105    11.00000    0.07928    0.04864 =
         0.03716    0.00113   -0.00288    0.00601
AFIX 137
H33A  2    0.491612    0.301453    1.041996    11.00000   -1.50000
H33B  2    0.439382    0.249165    1.048282    11.00000   -1.50000
H33C  2    0.403252    0.301891    1.082270    11.00000   -1.50000
AFIX   0
C34   1    0.391816    0.417249    1.002896    11.00000    0.05612    0.04468 =
         0.03393    0.00025    0.00274   -0.00242
AFIX  13
H34   2    0.388681    0.451525    0.975532    11.00000   -1.20000
AFIX   0
C35   1    0.314553    0.414192    1.054216    11.00000    0.08281    0.04725 =
         0.04578   -0.00786    0.00904    0.01010
AFIX 137
H35A  2    0.264379    0.422235    1.020940    11.00000   -1.50000
H35B  2    0.320395    0.439092    1.098157    11.00000   -1.50000
H35C  2    0.309880    0.379312    1.076102    11.00000   -1.50000
AFIX   0
C36   1    0.469839    0.419407    1.060794    11.00000    0.07279    0.05759 =
         0.04120   -0.01332   -0.00722   -0.00758
AFIX 137
H36A  2    0.519226    0.426582    1.030470    11.00000   -1.50000
H36B  2    0.476801    0.386213    1.088303    11.00000   -1.50000
H36C  2    0.462875    0.446792    1.100257    11.00000   -1.50000
AFIX   0

F1    5    0.042875    0.512816    0.364776    11.00000    0.03109    0.03083 =
         0.04389   -0.00178    0.00066    0.00355
F2    5   -0.082846    0.470517    0.440151    11.00000    0.02696    0.04794 =
         0.05008   -0.00878    0.00802    0.00433
F3    5   -0.060490    0.378351    0.517898    11.00000    0.03136    0.05845 =
         0.05559    0.01248    0.01363   -0.00861
F4    5    0.087181    0.329139    0.512351    11.00000    0.03529    0.05095 =
         0.05120    0.02275    0.00523   -0.00455
F5    5    0.211471    0.368491    0.435665    11.00000    0.02557    0.04060 =
         0.04774    0.01390    0.00537    0.00415
F6    5    0.395732    0.490506    0.367072    11.00000    0.02644    0.03947 =
         0.03770   -0.00676    0.00120   -0.00713
F7    5    0.513275    0.430566    0.312651    11.00000    0.02076    0.07007 =
         0.04837   -0.00029    0.00480    0.00272
F8    5    0.474648    0.340484    0.237316    11.00000    0.04280    0.06385 =
         0.03967   -0.00552    0.00886    0.02070
F9    5    0.310944    0.312099    0.215979    11.00000    0.05229    0.03944 =
         0.04611   -0.01408    0.00445    0.00656
F10   5    0.190732    0.372212    0.266182    11.00000    0.03051    0.03340 =
         0.04426   -0.00855    0.00124   -0.00399
F11   5    0.049960    0.440884    0.238255    11.00000    0.02995    0.04060 =
         0.03590   -0.00095    0.00169   -0.01216
F12   5    0.016743    0.471708    0.090573    11.00000    0.02838    0.05041 =
         0.03128   -0.00135   -0.00404   -0.00379
F13   5    0.119373    0.539423    0.017729    11.00000    0.04067    0.05116 =
         0.03109    0.00841   -0.00361   -0.00086
F14   5    0.260127    0.572446    0.097151    11.00000    0.04018    0.04887 =
         0.03447    0.01356   -0.00454   -0.01124
F15   5    0.296921    0.541899    0.247223    11.00000    0.02870    0.03843 =
         0.03158    0.00546   -0.00237   -0.01171
F16   5    0.170847    0.588211    0.329392    11.00000    0.04056    0.03181 =
         0.03909   -0.00168   -0.00064    0.00420
F17   5    0.215096    0.658317    0.437431    11.00000    0.03649    0.02919 =
         0.06392   -0.01092    0.01260   -0.00375
F18   5    0.296698    0.631203    0.578080    11.00000    0.04890    0.05593 =
         0.04936   -0.02565    0.01227   -0.01980
F19   5    0.336456    0.530228    0.604482    11.00000    0.05093    0.06629 =
         0.02668   -0.00285   -0.00359   -0.01674
F20   5    0.296219    0.458992    0.495493    11.00000    0.03198    0.03755 =
         0.02730    0.00336    0.00037   -0.00146
C37   1    0.132667    0.442327    0.392206    11.00000    0.02435    0.02837 =
         0.02274   -0.00322    0.00046   -0.00481
C38   1    0.055810    0.466250    0.398804    11.00000    0.02801    0.02549 =
         0.02998   -0.00031    0.00002    0.00004
C39   1   -0.008881    0.445600    0.439651    11.00000    0.02343    0.03681 =
         0.02833   -0.00607    0.00412    0.00215
C40   1    0.001076    0.399897    0.478587    11.00000    0.01817    0.04036 =
         0.03283    0.00235    0.00603   -0.00912
C41   1    0.076278    0.374672    0.475357    11.00000    0.02831    0.03642 =
         0.03118    0.00502   -0.00063   -0.00926
C42   1    0.139619    0.396497    0.433417    11.00000    0.02187    0.03515 =
         0.02558   -0.00083    0.00049    0.00171
C43   1    0.285647    0.434091    0.321816    11.00000    0.02563    0.02509 =
         0.01807    0.00118    0.00080   -0.00623
C44   1    0.370379    0.446660    0.330523    11.00000    0.02796    0.03350 =
         0.02319    0.00271    0.00418   -0.00318
C45   1    0.432842    0.415351    0.301690    11.00000    0.02532    0.05138 =
         0.02614    0.00172    0.00280   -0.00189
C46   1    0.413922    0.370265    0.264534    11.00000    0.03403    0.04501 =
         0.02958    0.00166    0.00410    0.01613
C47   1    0.331902    0.356633    0.253716    11.00000    0.03543    0.03023 =
         0.02904   -0.00287    0.00579    0.00010
C48   1    0.270746    0.388000    0.281650    11.00000    0.02686    0.02780 =
         0.02995    0.00413    0.00182    0.00058
C49   1    0.174427    0.490901    0.253043    11.00000    0.03129    0.02295 =
         0.02089    0.00285    0.00033    0.00590
C50   1    0.104563    0.474711    0.208116    11.00000    0.02020    0.02748 =
         0.02831   -0.00143    0.00313   -0.00010
C51   1    0.085535    0.489813    0.130774    11.00000    0.02448    0.03483 =
         0.03196   -0.00321   -0.00104   -0.00075
C52   1    0.137177    0.523390    0.093082    11.00000    0.03265    0.03315 =
         0.02617    0.00889   -0.00037    0.01179
C53   1    0.208503    0.540420    0.132920    11.00000    0.02948    0.03028 =
         0.03043    0.00977    0.00369   -0.00298
C54   1    0.225327    0.523882    0.210667    11.00000    0.02014    0.03119 =
         0.03506   -0.00350   -0.00032   -0.00103
C55   1    0.233696    0.519465    0.405437    11.00000    0.02204    0.03322 =
         0.02975   -0.00403    0.00525   -0.00675
C56   1    0.214124    0.571431    0.395559    11.00000    0.02803    0.03443 =
         0.03626   -0.00174    0.00297   -0.00517
C57   1    0.235307    0.609280    0.451859    11.00000    0.02674    0.02800 =
         0.04830   -0.01135    0.01258   -0.00261
C58   1    0.276249    0.595115    0.521525    11.00000    0.03387    0.03951 =
         0.03557   -0.01763    0.01394   -0.01662
C59   1    0.295746    0.544457    0.535612    11.00000    0.03528    0.05089 =
         0.02598   -0.00368    0.00813   -0.01645
C60   1    0.274368    0.508416    0.478090    11.00000    0.02761    0.03421 =
         0.03101    0.00050    0.00922   -0.00268
B1    3    0.205800    0.471894    0.343220    11.00000    0.02731    0.02214 =
         0.02524    0.00090   -0.00424   -0.00261
CL1   4   -0.119008    0.332221    0.861102    11.00000    0.09300    0.07757 =
         0.18856   -0.01852    0.02371    0.01490
CL2   4   -0.045099    0.290655    0.720793    11.00000    0.17962    0.12322 =
         0.09101   -0.03745   -0.02475   -0.03943
C61   1   -0.135952    0.306855    0.766057    11.00000    0.14100    0.11899 =
         0.15820   -0.00045   -0.01399   -0.01198
AFIX  23
H61A  2   -0.171242    0.275692    0.769352    11.00000   -1.20000
H61B  2   -0.166943    0.332411    0.732259    11.00000   -1.20000
AFIX   0
HKLF 4


REM  xdpm75.res in P2(1)/n
REM R1 =  0.0560 for    8206 Fo > 4sig(Fo)  and  0.1003 for all   12492 data
REM    844 parameters refined using     30 restraints

END

WGHT      0.0520      0.0000

REM Highest difference peak  0.791,  deepest hole -0.780,  1-sigma level  0.108
Q1    1  -0.1097  0.2997  0.7347  11.00000  0.05    0.79
Q2    1   0.3424  0.3127  0.7231  11.00000  0.05    0.74
Q3    1   0.3985  0.3593  0.7002  11.00000  0.05    0.71
Q4    1   0.4650  0.3531  0.5935  11.00000  0.05    0.55
Q5    1   0.3176  0.3928  0.7192  11.00000  0.05    0.51
Q6    1  -0.2624  0.2682  0.8734  11.00000  0.05    0.49
Q7    1   0.5489  0.3187  0.6215  11.00000  0.05    0.46
Q8    1   0.3791  0.3165  0.8059  11.00000  0.05    0.46
Q9    1   0.4359  0.2907  0.8317  11.00000  0.05    0.45
Q10   1   0.3232  0.3306  0.8214  11.00000  0.05    0.45
Q11   1   0.2633  0.3564  0.7166  11.00000  0.05    0.44
Q12   1  -0.0276  0.2813  0.7367  11.00000  0.05    0.42
Q13   1   0.0043  0.4287  0.0629  11.00000  0.05    0.42
Q14   1   0.2212  0.3564  0.8396  11.00000  0.05    0.42
Q15   1   0.2288  0.4540  0.8364  11.00000  0.05    0.42
Q16   1   0.3363  0.3281  0.6042  11.00000  0.05    0.41
Q17   1   0.3559  0.3935  0.7303  11.00000  0.05    0.40
Q18   1   0.2921  0.3614  0.8184  11.00000  0.05    0.40
Q19   1   0.3870  0.3288  0.9192  11.00000  0.05    0.38
Q20   1   0.2846  0.4593  0.6632  11.00000  0.05    0.37
;
_shelx_res_checksum              66860
_olex2_date_sample_completion    2017-08-03
_olex2_date_sample_data_collection 2017-08-02
_olex2_date_sample_submission    2017-08-02
_olex2_exptl_crystal_mounting_method 'From fomblin on a microscope slide.'
_olex2_submission_original_sample_id XDPM75
_olex2_submission_special_instructions 'No special instructions were received'
_oxdiff_exptl_absorpt_empirical_details 
;
Empirical correction (ABSPACK) includes:
- Absorption correction using spherical harmonics
- Frame scaling
- Detector area scaling
;
_oxdiff_exptl_absorpt_empirical_full_max 1.840
_oxdiff_exptl_absorpt_empirical_full_min 0.641
####################################################################### 
# 
# This file contains crystal structure data downloaded from the 
# Cambridge Structural Database (CSD) hosted by the Cambridge 
# Crystallographic Data Centre (CCDC).
# 
# Full information about CCDC data access policies and citation 
# guidelines are available at http://www.ccdc.cam.ac.uk/access/V1 
# 
# Audit and citation data items may have been added by the CCDC. 
# Please retain this information to preserve the provenance of 
# this file and to allow appropriate attribution of the data. 
# 
#######################################################################

data_rdpm78
_database_code_depnum_ccdc_archive 'CCDC 1880943'
loop_
_audit_author_name
_audit_author_address
'Hannah Nicholas'
;The University of Manchester
United Kingdom
;
_audit_update_record             
;
2018-11-23 deposited with the CCDC.	2019-09-18 downloaded from the CCDC.
;

# start Validation Reply Form
_vrf_PLAT910_rdpm78              
;
PROBLEM: Missing # of FCF Reflection(s) Below Theta(Min).         19 Note  
RESPONSE: Reduction of beam stop mask did not yield significant
 improvement. Most of those missing strong reflections
 appeared to be very strong and were treated as overflows.
;
# end Validation Reply Form
_audit_creation_date             2017-11-27
_audit_creation_method           
;
Olex2 1.2
(compiled 2017.08.10 svn.r3458 for OlexSys, GUI svn.r5381)
;
_shelx_SHELXL_version_number     2017/1
_chemical_name_common            ?
_chemical_name_systematic        '[Tm(Ntt)2][BArF]'
_chemical_formula_moiety         'C36 H84 N2 Si4 Tm, C H2 Cl2, B C24 F20'
_chemical_formula_sum            'C61 H86 B Cl2 F20 N2 Si4 Tm'
_chemical_formula_weight         1590.31
_chemical_melting_point          ?
_chemical_oxdiff_formula         TmN2Si4C90F20B
loop_
_atom_type_symbol
_atom_type_description
_atom_type_scat_dispersion_real
_atom_type_scat_dispersion_imag
_atom_type_scat_source
C C 0.0033 0.0016 'International Tables Vol C Tables 4.2.6.8 and 6.1.1.4'
H H 0.0000 0.0000 'International Tables Vol C Tables 4.2.6.8 and 6.1.1.4'
B B 0.0013 0.0007 'International Tables Vol C Tables 4.2.6.8 and 6.1.1.4'
Cl Cl 0.1484 0.1585 'International Tables Vol C Tables 4.2.6.8 and 6.1.1.4'
F F 0.0171 0.0103 'International Tables Vol C Tables 4.2.6.8 and 6.1.1.4'
N N 0.0061 0.0033 'International Tables Vol C Tables 4.2.6.8 and 6.1.1.4'
Si Si 0.0817 0.0704 'International Tables Vol C Tables 4.2.6.8 and 6.1.1.4'
Tm Tm -0.3139 5.2483 'International Tables Vol C Tables 4.2.6.8 and 6.1.1.4'

_shelx_space_group_comment       
;
The symmetry employed for this shelxl refinement is uniquely defined
by the following loop, which should always be used as a source of
symmetry information in preference to the above space-group names.
They are only intended as comments.
;
_space_group_crystal_system      triclinic
_space_group_IT_number           2
_space_group_name_H-M_alt        'P -1'
_space_group_name_Hall           '-P 1'
loop_
_space_group_symop_operation_xyz
'x, y, z'
'-x, -y, -z'

_cell_length_a                   16.3084(3)
_cell_length_b                   16.8020(4)
_cell_length_c                   25.4751(5)
_cell_angle_alpha                89.3578(18)
_cell_angle_beta                 88.4783(16)
_cell_angle_gamma                88.0167(16)
_cell_volume                     6973.5(2)
_cell_formula_units_Z            4
_cell_measurement_reflns_used    30567
_cell_measurement_temperature    293(2)
_cell_measurement_theta_max      30.0500
_cell_measurement_theta_min      2.3530
_shelx_estimated_absorpt_T_max   ?
_shelx_estimated_absorpt_T_min   ?
_exptl_absorpt_coefficient_mu    1.510
_exptl_absorpt_correction_T_max  1.000
_exptl_absorpt_correction_T_min  0.300
_exptl_absorpt_correction_type   gaussian
_exptl_absorpt_process_details   
;
CrysAlisPro 1.171.39.30c (Rigaku Oxford Diffraction, 2017)
Numerical absorption correction based on gaussian integration over
			a multifaceted crystal model
Empirical absorption correction using spherical harmonics,
 implemented in SCALE3 ABSPACK scaling algorithm.
;
_exptl_absorpt_special_details   ?
_exptl_crystal_colour            'clear yellowish yellow'
_exptl_crystal_colour_lustre     clear
_exptl_crystal_colour_modifier   yellowish
_exptl_crystal_colour_primary    yellow
_exptl_crystal_density_diffrn    1.515
_exptl_crystal_density_meas      ?
_exptl_crystal_density_method    ?
_exptl_crystal_description       block
_exptl_crystal_F_000             3240
loop_
_exptl_crystal_face_index_h
_exptl_crystal_face_index_k
_exptl_crystal_face_index_l
_exptl_crystal_face_perp_dist
-17 5 22 0.1804
2 23 -5 0.1829
-4 -23 7 0.1602
7 -22 -7 0.2080
8 -19 15 0.1393
8 3 34 0.1326
-8 19 -15 0.1578
-9 0 -33 0.1404
-16 -15 -13 0.1364
-22 -2 -12 0.1411
-19 13 -7 0.1643
21 6 13 0.1428
19 -11 8 0.1867
19 11 -12 0.2458
-14 -11 -25 0.0919
15 -15 15 0.1489
17 2 25 0.1314
-13 -15 18 0.1691

_exptl_crystal_preparation       ?
_exptl_crystal_size_max          0.547
_exptl_crystal_size_mid          0.351
_exptl_crystal_size_min          0.275
loop_
_exptl_oxdiff_crystal_face_indexfrac_h
_exptl_oxdiff_crystal_face_indexfrac_k
_exptl_oxdiff_crystal_face_indexfrac_l
_exptl_oxdiff_crystal_face_x
_exptl_oxdiff_crystal_face_y
_exptl_oxdiff_crystal_face_z
-16.9643 4.9887 21.9328 -0.3269 0.8419 -0.4231
2.0029 22.9392 -5.0146 0.1227 -0.3313 -0.9159
-3.9986 -22.9389 7.0089 -0.1716 0.4203 0.8919
6.9793 -21.9428 -6.9533 0.0637 -0.1498 0.9906
7.9678 -18.9532 14.9910 0.3993 0.3469 0.8211
7.9651 2.9867 33.9191 0.7518 0.6506 -0.1330
-7.9678 18.9532 -14.9910 -0.3993 -0.3469 -0.8211
-8.9622 0.0055 -32.9256 -0.7616 -0.6281 -0.0026
-15.9567 -14.9551 -12.9590 -0.8385 0.1117 0.4984
-21.9383 -1.9881 -11.9800 -0.9862 0.1607 -0.0968
-18.9444 12.9710 -7.0084 -0.7364 0.1130 -0.6988
20.9415 5.9777 12.9723 0.9813 -0.1456 -0.0800
18.9445 -10.9764 8.0036 0.7590 -0.1032 0.6139
18.9589 10.9675 -11.9749 0.6087 -0.7545 -0.2421
-13.9556 -10.9650 -24.9341 -0.8990 -0.2515 0.3828
14.9507 -14.9655 14.9897 0.6803 0.1776 0.7230
16.9455 1.9881 24.9464 0.9670 0.2576 0.0165
-12.9781 -14.9590 17.9684 -0.3268 0.8109 0.4489

_exptl_transmission_factor_max   ?
_exptl_transmission_factor_min   ?
_diffrn_reflns_av_R_equivalents  0.0300
_diffrn_reflns_av_unetI/netI     0.0373
_diffrn_reflns_Laue_measured_fraction_full 0.992
_diffrn_reflns_Laue_measured_fraction_max 0.992
_diffrn_reflns_limit_h_max       19
_diffrn_reflns_limit_h_min       -19
_diffrn_reflns_limit_k_max       20
_diffrn_reflns_limit_k_min       -20
_diffrn_reflns_limit_l_max       30
_diffrn_reflns_limit_l_min       -30
_diffrn_reflns_number            69827
_diffrn_reflns_point_group_measured_fraction_full 0.992
_diffrn_reflns_point_group_measured_fraction_max 0.992
_diffrn_reflns_theta_full        25.242
_diffrn_reflns_theta_max         25.350
_diffrn_reflns_theta_min         2.373
_diffrn_ambient_temperature      293(2)
_diffrn_detector                 'CCD plate'
_diffrn_detector_area_resol_mean ?
_diffrn_measured_fraction_theta_full 0.992
_diffrn_measured_fraction_theta_max 0.992
_diffrn_measurement_details      
;
List of Runs (angles in degrees, time in seconds):

  # Type    Start    End  Width  t~exp~   \w     \q     \k     \f   Frames
#--------------------------------------------------------------------------
  1  \w     -4.00  33.00   1.00    1.00    --    5.00 -76.00 -30.00   37
  2  \w    -82.00 -36.00   1.00    1.00    --    5.00 -76.00 -30.00   46
  3  \w    -42.00  45.00   1.00    1.00    --   -7.80  76.00  60.00   87
  4  \w    -79.00  11.00   1.00    1.00    --   -7.80 -76.00 -90.00   90
  5  \w    -30.00  77.00   1.00    1.00    --   -7.80  57.00   0.00  107
;
_diffrn_measurement_device       'four-circle diffractometer'
_diffrn_measurement_device_type  'XtaLAB AFC11 (RINC): Kappa single'
_diffrn_measurement_method       '\w scans'
_diffrn_orient_matrix_type       
'CrysAlisPro convention (1999,Acta A55,543-557)'
_diffrn_orient_matrix_UB_11      0.0374421000
_diffrn_orient_matrix_UB_12      0.0049065000
_diffrn_orient_matrix_UB_13      0.0129402000
_diffrn_orient_matrix_UB_21      -0.0200604000
_diffrn_orient_matrix_UB_22      -0.0073283000
_diffrn_orient_matrix_UB_23      0.0245366000
_diffrn_orient_matrix_UB_31      0.0095333000
_diffrn_orient_matrix_UB_32      -0.0413120000
_diffrn_orient_matrix_UB_33      -0.0025223000
_diffrn_radiation_monochromator  graphite
_diffrn_radiation_probe          x-ray
_diffrn_radiation_type           MoK\a
_diffrn_radiation_wavelength     0.71073
_diffrn_source                   'fine-focus sealed X-ray tube'
_diffrn_source_type              'Enhance (Mo) X-ray Source'
_reflns_Friedel_coverage         0.000
_reflns_Friedel_fraction_full    .
_reflns_Friedel_fraction_max     .
_reflns_number_gt                22123
_reflns_number_total             25354
_reflns_odcompleteness_completeness 98.89
_reflns_odcompleteness_iscentric 1
_reflns_odcompleteness_theta     26.32
_reflns_special_details          
;
 Reflections were merged by SHELXL according to the crystal
 class for the calculation of statistics and refinement.
 
 _reflns_Friedel_fraction is defined as the number of unique
 Friedel pairs measured divided by the number that would be
 possible theoretically, ignoring centric projections and
 systematic absences.
;
_reflns_threshold_expression     'I > 2\s(I)'
_computing_cell_refinement       'CrysAlisPro 1.171.39.30c (Rigaku OD, 2017)'
_computing_data_collection       'CrysAlisPro 1.171.39.30c (Rigaku OD, 2017)'
_computing_data_reduction        'CrysAlisPro 1.171.39.30c (Rigaku OD, 2017)'
_computing_molecular_graphics    'Olex2 (Dolomanov et al., 2009)'
_computing_publication_material  'Olex2 (Dolomanov et al., 2009)'
_computing_structure_refinement  'ShelXL (Sheldrick, 2015)'
_computing_structure_solution    'ShelXT (Sheldrick, 2015)'
_refine_diff_density_max         1.360
_refine_diff_density_min         -0.547
_refine_diff_density_rms         0.072
_refine_ls_extinction_coef       .
_refine_ls_extinction_method     none
_refine_ls_goodness_of_fit_ref   1.049
_refine_ls_hydrogen_treatment    constr
_refine_ls_matrix_type           full
_refine_ls_number_parameters     1697
_refine_ls_number_reflns         25354
_refine_ls_number_restraints     1593
_refine_ls_R_factor_all          0.0377
_refine_ls_R_factor_gt           0.0305
_refine_ls_restrained_S_all      1.018
_refine_ls_shift/su_max          0.002
_refine_ls_shift/su_mean         0.000
_refine_ls_structure_factor_coef Fsqd
_refine_ls_weighting_details     
'w=1/[\s^2^(Fo^2^)+(0.0191P)^2^+10.9488P] where P=(Fo^2^+2Fc^2^)/3'
_refine_ls_weighting_scheme      calc
_refine_ls_wR_factor_gt          0.0678
_refine_ls_wR_factor_ref         0.0697
_refine_special_details          ?
_olex2_refinement_description    
;
1. Fixed Uiso
 At 1.2 times of:
  All C(H) groups, All C(H,H) groups, All C(H,H,H,H) groups
 At 1.5 times of:
  All C(H,H,H) groups
2. Restrained distances
 Cl4A-C124 \\sim Cl4B-C124 \\sim Cl3-C124 \\sim Cl2-C123 \\sim Cl1-C123
 with sigma of 0.01
3. Rigid bond restraints
 Cl3, C124, Cl4B, Cl4A
 with sigma for 1-2 distances of 0.008 and sigma for 1-3 distances of 0.008
4. Rigid body (RIGU) restrains
 All non-hydrogen atoms
 with sigma for 1-2 distances of 0.004 and sigma for 1-3 distances of 0.004
5. Others
 Sof(H12F)=Sof(H12G)=Sof(Cl4A)=1-FVAR(1)
 Sof(H12D)=Sof(H12E)=Sof(Cl4B)=FVAR(1)
6.a Ternary CH refined with riding coordinates:
 C1(H1), C4(H4), C7(H7), C10(H10), C13(H13), C16(H16), C19(H19), C22(H22),
 C25(H25), C28(H28), C31(H31), C34(H34), C37(H37), C40(H40), C43(H43), C46(H46),
  C49(H49), C52(H52), C55(H55), C60(H60), C61(H61), C64(H64), C67(H67), C70(H70)
6.b Secondary CH2 refined with riding coordinates:
 C123(H12H,H12I), C124(H12D,H12E), C124(H12F,H12G)
6.c Idealised Me refined as rotating group:
 C2(H2A,H2B,H2C), C3(H3A,H3B,H3C), C5(H5A,H5B,H5C), C6(H6A,H6B,H6C), C8(H8A,
 H8B,H8C), C9(H9A,H9B,H9C), C11(H11A,H11B,H11C), C12(H12A,H12B,H12C), C14(H14A,
 H14B,H14C), C15(H15A,H15B,H15C), C17(H17A,H17B,H17C), C18(H18A,H18B,H18C),
 C20(H20A,H20B,H20C), C21(H21A,H21B,H21C), C23(H23A,H23B,H23C), C24(H24A,H24B,
 H24C), C26(H26A,H26B,H26C), C27(H27A,H27B,H27C), C29(H29A,H29B,H29C), C30(H30A,
 H30B,H30C), C32(H32A,H32B,H32C), C33(H33A,H33B,H33C), C35(H35A,H35B,H35C),
 C36(H36A,H36B,H36C), C04F(H04A,H04B,H04C), C38(H38A,H38B,H38C), C39(H39A,H39B,
 H39C), C41(H41A,H41B,H41C), C42(H42A,H42B,H42C), C44(H44A,H44B,H44C), C45(H45A,
 H45B,H45C), C47(H47A,H47B,H47C), C48(H48A,H48B,H48C), C50(H50A,H50B,H50C),
 C51(H51A,H51B,H51C), C53(H53A,H53B,H53C), C54(H54A,H54B,H54C), C56(H56A,H56B,
 H56C), C57(H57A,H57B,H57C), C58(H58A,H58B,H58C), C59(H59A,H59B,H59C), C63(H63A,
 H63B,H63C), C65(H65A,H65B,H65C), C66(H66A,H66B,H66C), C68(H68A,H68B,H68C),
 C69(H69A,H69B,H69C), C71(H71A,H71B,H71C), C72(H72A,H72B,H72C)
;
_atom_sites_solution_hydrogens   geom
_atom_sites_solution_primary     dual
_atom_sites_solution_secondary   ?
loop_
_atom_site_label
_atom_site_type_symbol
_atom_site_fract_x
_atom_site_fract_y
_atom_site_fract_z
_atom_site_U_iso_or_equiv
_atom_site_adp_type
_atom_site_occupancy
_atom_site_site_symmetry_order
_atom_site_calc_flag
_atom_site_refinement_flags_posn
_atom_site_refinement_flags_adp
_atom_site_refinement_flags_occupancy
_atom_site_disorder_assembly
_atom_site_disorder_group
Tm1 Tm 0.34704(2) 0.27192(2) 0.35870(2) 0.01841(4) Uani 1 1 d . U . . .
Si1 Si 0.49088(5) 0.38420(5) 0.32165(3) 0.02012(18) Uani 1 1 d . U . . .
Si2 Si 0.37491(5) 0.30480(5) 0.23732(3) 0.02029(18) Uani 1 1 d . U . . .
Si3 Si 0.24319(5) 0.14688(5) 0.41512(3) 0.02327(19) Uani 1 1 d . U . . .
Si4 Si 0.40496(5) 0.06529(5) 0.36795(3) 0.02186(18) Uani 1 1 d . U . . .
N1 N 0.42432(14) 0.31728(14) 0.29603(10) 0.0186(5) Uani 1 1 d . U . . .
N2 N 0.33759(14) 0.14824(14) 0.38064(10) 0.0194(5) Uani 1 1 d . U . . .
C1 C 0.45864(18) 0.38432(17) 0.39545(12) 0.0202(6) Uani 1 1 d . U . . .
H1 H 0.399132 0.394759 0.396869 0.024 Uiso 1 1 calc R . . . .
C2 C 0.4963(2) 0.45118(19) 0.42706(13) 0.0276(7) Uani 1 1 d . U . . .
H2A H 0.555092 0.446036 0.424553 0.041 Uiso 1 1 calc GR . . . .
H2B H 0.478650 0.447054 0.463203 0.041 Uiso 1 1 calc GR . . . .
H2C H 0.478626 0.502025 0.413072 0.041 Uiso 1 1 calc GR . . . .
C3 C 0.4743(2) 0.30679(19) 0.42715(13) 0.0267(7) Uani 1 1 d . U . . .
H3A H 0.459029 0.262098 0.406869 0.040 Uiso 1 1 calc GR . . . .
H3B H 0.442233 0.308618 0.459277 0.040 Uiso 1 1 calc GR . . . .
H3C H 0.531507 0.301401 0.435031 0.040 Uiso 1 1 calc GR . . . .
C4 C 0.4725(2) 0.48949(18) 0.29659(13) 0.0264(7) Uani 1 1 d . U . . .
H4 H 0.472423 0.486156 0.258207 0.032 Uiso 1 1 calc R . . . .
C5 C 0.3881(2) 0.52440(19) 0.31329(14) 0.0301(8) Uani 1 1 d . U . . .
H5A H 0.346644 0.487861 0.304737 0.045 Uiso 1 1 calc GR . . . .
H5B H 0.378165 0.574042 0.295150 0.045 Uiso 1 1 calc GR . . . .
H5C H 0.386587 0.533229 0.350474 0.045 Uiso 1 1 calc GR . . . .
C6 C 0.5390(2) 0.5491(2) 0.30954(15) 0.0339(8) Uani 1 1 d . U . . .
H6A H 0.542814 0.553140 0.346945 0.051 Uiso 1 1 calc GR . . . .
H6B H 0.524490 0.600390 0.294913 0.051 Uiso 1 1 calc GR . . . .
H6C H 0.590915 0.530676 0.294804 0.051 Uiso 1 1 calc GR . . . .
C7 C 0.60454(18) 0.3600(2) 0.31388(14) 0.0287(7) Uani 1 1 d . U . . .
H7 H 0.631814 0.399169 0.334983 0.034 Uiso 1 1 calc R . . . .
C8 C 0.6364(2) 0.3723(2) 0.25734(16) 0.0395(9) Uani 1 1 d . U . . .
H8A H 0.616607 0.331287 0.235515 0.059 Uiso 1 1 calc GR . . . .
H8B H 0.695348 0.369858 0.256533 0.059 Uiso 1 1 calc GR . . . .
H8C H 0.617309 0.423399 0.244541 0.059 Uiso 1 1 calc GR . . . .
C9 C 0.6356(2) 0.2783(2) 0.33347(16) 0.0393(9) Uani 1 1 d . U . . .
H9A H 0.621412 0.272328 0.370076 0.059 Uiso 1 1 calc GR . . . .
H9B H 0.694184 0.273943 0.328658 0.059 Uiso 1 1 calc GR . . . .
H9C H 0.610781 0.237386 0.313958 0.059 Uiso 1 1 calc GR . . . .
C10 C 0.3720(2) 0.39587(19) 0.19306(13) 0.0302(7) Uani 1 1 d . U . . .
H10 H 0.367601 0.442174 0.216148 0.036 Uiso 1 1 calc R . . . .
C11 C 0.3001(2) 0.4041(2) 0.15539(15) 0.0403(9) Uani 1 1 d . U . . .
H11A H 0.299181 0.357658 0.133860 0.060 Uiso 1 1 calc GR . . . .
H11B H 0.306713 0.450427 0.133456 0.060 Uiso 1 1 calc GR . . . .
H11C H 0.249425 0.409488 0.175303 0.060 Uiso 1 1 calc GR . . . .
C12 C 0.4534(2) 0.4023(2) 0.16172(15) 0.0410(9) Uani 1 1 d . U . . .
H12A H 0.498227 0.399931 0.185427 0.062 Uiso 1 1 calc GR . . . .
H12B H 0.453489 0.451972 0.142713 0.062 Uiso 1 1 calc GR . . . .
H12C H 0.459323 0.359063 0.137456 0.062 Uiso 1 1 calc GR . . . .
C13 C 0.26458(18) 0.28415(18) 0.26222(13) 0.0228(7) Uani 1 1 d . U . . .
H13 H 0.270253 0.243713 0.290032 0.027 Uiso 1 1 calc R . . . .
C14 C 0.2228(2) 0.35748(19) 0.28843(14) 0.0305(8) Uani 1 1 d . U . . .
H14A H 0.256106 0.374952 0.316326 0.046 Uiso 1 1 calc GR . . . .
H14B H 0.169906 0.343762 0.302437 0.046 Uiso 1 1 calc GR . . . .
H14C H 0.216474 0.399529 0.262882 0.046 Uiso 1 1 calc GR . . . .
C15 C 0.2068(2) 0.2493(2) 0.22176(14) 0.0327(8) Uani 1 1 d . U . . .
H15A H 0.201032 0.285698 0.192657 0.049 Uiso 1 1 calc GR . . . .
H15B H 0.153890 0.241431 0.238103 0.049 Uiso 1 1 calc GR . . . .
H15C H 0.229472 0.199256 0.209451 0.049 Uiso 1 1 calc GR . . . .
C16 C 0.4130(2) 0.21069(18) 0.20306(13) 0.0253(7) Uani 1 1 d . U . . .
H16 H 0.388490 0.166983 0.223103 0.030 Uiso 1 1 calc R . . . .
C17 C 0.3861(2) 0.2000(2) 0.14639(14) 0.0356(8) Uani 1 1 d . U . . .
H17A H 0.328799 0.214380 0.143956 0.053 Uiso 1 1 calc GR . . . .
H17B H 0.395192 0.145452 0.136422 0.053 Uiso 1 1 calc GR . . . .
H17C H 0.417410 0.233634 0.123318 0.053 Uiso 1 1 calc GR . . . .
C18 C 0.5059(2) 0.1957(2) 0.20630(15) 0.0377(9) Uani 1 1 d . U . . .
H18A H 0.533634 0.232441 0.183413 0.056 Uiso 1 1 calc GR . . . .
H18B H 0.519922 0.142191 0.195776 0.056 Uiso 1 1 calc GR . . . .
H18C H 0.522451 0.203240 0.241744 0.056 Uiso 1 1 calc GR . . . .
C19 C 0.19975(19) 0.25567(19) 0.41051(14) 0.0281(7) Uani 1 1 d . U . . .
H19 H 0.205260 0.270946 0.373377 0.034 Uiso 1 1 calc R . . . .
C20 C 0.2429(2) 0.3204(2) 0.44104(16) 0.0374(9) Uani 1 1 d . U . . .
H20A H 0.301280 0.313669 0.435951 0.056 Uiso 1 1 calc GR . . . .
H20B H 0.228979 0.315653 0.477768 0.056 Uiso 1 1 calc GR . . . .
H20C H 0.225356 0.372077 0.428395 0.056 Uiso 1 1 calc GR . . . .
C21 C 0.1059(2) 0.2665(3) 0.42505(19) 0.0501(11) Uani 1 1 d . U . . .
H21A H 0.076046 0.226488 0.407836 0.075 Uiso 1 1 calc GR . . . .
H21B H 0.086404 0.318328 0.413820 0.075 Uiso 1 1 calc GR . . . .
H21C H 0.097860 0.261270 0.462379 0.075 Uiso 1 1 calc GR . . . .
C22 C 0.2543(2) 0.1188(2) 0.48675(14) 0.0371(8) Uani 1 1 d . U . . .
H22 H 0.259359 0.060554 0.488086 0.045 Uiso 1 1 calc R . . . .
C23 C 0.3317(2) 0.1492(3) 0.51217(15) 0.0430(9) Uani 1 1 d . U . . .
H23A H 0.379347 0.133104 0.491446 0.064 Uiso 1 1 calc GR . . . .
H23B H 0.336056 0.127253 0.546971 0.064 Uiso 1 1 calc GR . . . .
H23C H 0.328118 0.206292 0.513933 0.064 Uiso 1 1 calc GR . . . .
C24 C 0.1800(3) 0.1421(3) 0.52229(16) 0.0556(12) Uani 1 1 d . U . . .
H24A H 0.176616 0.198882 0.526033 0.083 Uiso 1 1 calc GR . . . .
H24B H 0.186181 0.117383 0.556189 0.083 Uiso 1 1 calc GR . . . .
H24C H 0.130807 0.124462 0.506872 0.083 Uiso 1 1 calc GR . . . .
C25 C 0.1687(2) 0.0817(2) 0.38069(14) 0.0301(8) Uani 1 1 d . U . . .
H25 H 0.202509 0.036625 0.367354 0.036 Uiso 1 1 calc R . . . .
C26 C 0.1026(3) 0.0440(3) 0.41566(16) 0.0526(12) Uani 1 1 d . U . . .
H26A H 0.127651 0.019022 0.445595 0.079 Uiso 1 1 calc GR . . . .
H26B H 0.075216 0.004748 0.396089 0.079 Uiso 1 1 calc GR . . . .
H26C H 0.063445 0.084435 0.427249 0.079 Uiso 1 1 calc GR . . . .
C27 C 0.1293(2) 0.1193(2) 0.33184(15) 0.0352(8) Uani 1 1 d . U . . .
H27A H 0.085809 0.156071 0.342483 0.053 Uiso 1 1 calc GR . . . .
H27B H 0.107396 0.078222 0.310931 0.053 Uiso 1 1 calc GR . . . .
H27C H 0.169950 0.146957 0.311564 0.053 Uiso 1 1 calc GR . . . .
C28 C 0.51241(19) 0.10477(19) 0.37356(14) 0.0291(7) Uani 1 1 d . U . . .
H28 H 0.508344 0.158929 0.358964 0.035 Uiso 1 1 calc R . . . .
C29 C 0.5403(2) 0.1156(2) 0.42989(15) 0.0364(9) Uani 1 1 d . U . . .
H29A H 0.496289 0.139764 0.450537 0.055 Uiso 1 1 calc GR . . . .
H29B H 0.586752 0.149221 0.429649 0.055 Uiso 1 1 calc GR . . . .
H29C H 0.555427 0.064629 0.444801 0.055 Uiso 1 1 calc GR . . . .
C30 C 0.5827(2) 0.0632(2) 0.34107(18) 0.0431(10) Uani 1 1 d . U . . .
H30A H 0.590802 0.009426 0.353447 0.065 Uiso 1 1 calc GR . . . .
H30B H 0.632313 0.091499 0.344878 0.065 Uiso 1 1 calc GR . . . .
H30C H 0.568590 0.062981 0.304728 0.065 Uiso 1 1 calc GR . . . .
C31 C 0.3968(2) 0.03290(18) 0.29731(13) 0.0261(7) Uani 1 1 d . U . . .
H31 H 0.427788 0.071955 0.276816 0.031 Uiso 1 1 calc R . . . .
C32 C 0.3105(2) 0.0377(2) 0.27462(14) 0.0319(8) Uani 1 1 d . U . . .
H32A H 0.277865 -0.003027 0.290450 0.048 Uiso 1 1 calc GR . . . .
H32B H 0.314403 0.030016 0.237333 0.048 Uiso 1 1 calc GR . . . .
H32C H 0.285348 0.088999 0.281861 0.048 Uiso 1 1 calc GR . . . .
C33 C 0.4375(2) -0.0482(2) 0.28271(15) 0.0385(9) Uani 1 1 d . U . . .
H33A H 0.491691 -0.052092 0.296594 0.058 Uiso 1 1 calc GR . . . .
H33B H 0.440985 -0.052910 0.245190 0.058 Uiso 1 1 calc GR . . . .
H33C H 0.405301 -0.090264 0.297257 0.058 Uiso 1 1 calc GR . . . .
C34 C 0.3928(2) -0.0213(2) 0.41681(14) 0.0344(8) Uani 1 1 d . U . . .
H34 H 0.389685 0.002340 0.451821 0.041 Uiso 1 1 calc R . . . .
C35 C 0.3154(3) -0.0702(2) 0.41223(16) 0.0432(9) Uani 1 1 d . U . . .
H35A H 0.267917 -0.037883 0.422007 0.065 Uiso 1 1 calc GR . . . .
H35B H 0.319213 -0.115852 0.435168 0.065 Uiso 1 1 calc GR . . . .
H35C H 0.310881 -0.087468 0.376663 0.065 Uiso 1 1 calc GR . . . .
C36 C 0.4685(3) -0.0791(2) 0.41624(17) 0.0451(10) Uani 1 1 d . U . . .
H36A H 0.472767 -0.105781 0.383097 0.068 Uiso 1 1 calc GR . . . .
H36B H 0.462656 -0.117751 0.444014 0.068 Uiso 1 1 calc GR . . . .
H36C H 0.517058 -0.049736 0.421242 0.068 Uiso 1 1 calc GR . . . .
Tm2 Tm 0.82042(2) 0.80056(2) 0.15101(2) 0.01801(4) Uani 1 1 d . U . . .
Si5 Si 0.96712(5) 0.91036(5) 0.18338(3) 0.01828(17) Uani 1 1 d . U . . .
Si6 Si 0.85926(5) 0.81864(5) 0.27167(3) 0.01877(17) Uani 1 1 d . U . . .
Si7 Si 0.71065(5) 0.68673(5) 0.09463(3) 0.02043(18) Uani 1 1 d . U . . .
Si8 Si 0.87092(5) 0.59440(5) 0.13118(4) 0.02245(18) Uani 1 1 d . U . . .
N3 N 0.90155(14) 0.84114(14) 0.21060(10) 0.0186(5) Uani 1 1 d . U . . .
N4 N 0.80568(14) 0.68024(14) 0.12479(10) 0.0193(5) Uani 1 1 d . U . . .
C04F C 0.5635(2) 0.5923(2) 0.09647(16) 0.0416(9) Uani 1 1 d . U . . .
H04A H 0.527152 0.636264 0.087400 0.062 Uiso 1 1 calc GR . . . .
H04B H 0.533395 0.553314 0.116069 0.062 Uiso 1 1 calc GR . . . .
H04C H 0.586502 0.568765 0.065010 0.062 Uiso 1 1 calc GR . . . .
C37 C 0.94836(19) 1.01340(17) 0.21212(13) 0.0236(7) Uani 1 1 d . U . . .
H37 H 0.945371 1.005606 0.250296 0.028 Uiso 1 1 calc R . . . .
C38 C 0.8654(2) 1.05187(19) 0.19720(14) 0.0294(7) Uani 1 1 d . U . . .
H38A H 0.822513 1.015476 0.205074 0.044 Uiso 1 1 calc GR . . . .
H38B H 0.866169 1.064372 0.160328 0.044 Uiso 1 1 calc GR . . . .
H38C H 0.855456 1.099816 0.216856 0.044 Uiso 1 1 calc GR . . . .
C39 C 1.0164(2) 1.07357(19) 0.20165(15) 0.0335(8) Uani 1 1 d . U . . .
H39A H 1.019182 1.086673 0.164881 0.050 Uiso 1 1 calc GR . . . .
H39B H 1.068165 1.050458 0.212120 0.050 Uiso 1 1 calc GR . . . .
H39C H 1.004189 1.121014 0.221422 0.050 Uiso 1 1 calc GR . . . .
C40 C 0.93397(18) 0.91687(18) 0.11131(12) 0.0222(6) Uani 1 1 d . U . . .
H40 H 0.875275 0.931560 0.112190 0.027 Uiso 1 1 calc R . . . .
C41 C 0.9772(2) 0.9833(2) 0.08015(14) 0.0311(8) Uani 1 1 d . U . . .
H41A H 1.035529 0.974116 0.081093 0.047 Uiso 1 1 calc GR . . . .
H41B H 0.962760 1.033945 0.095582 0.047 Uiso 1 1 calc GR . . . .
H41C H 0.960079 0.983319 0.044376 0.047 Uiso 1 1 calc GR . . . .
C42 C 0.9442(2) 0.84103(19) 0.07735(13) 0.0274(7) Uani 1 1 d . U . . .
H42A H 0.925534 0.795930 0.097185 0.041 Uiso 1 1 calc GR . . . .
H42B H 1.001040 0.832472 0.067500 0.041 Uiso 1 1 calc GR . . . .
H42C H 0.912425 0.847711 0.046331 0.041 Uiso 1 1 calc GR . . . .
C43 C 1.08073(18) 0.88552(19) 0.18614(13) 0.0246(7) Uani 1 1 d . U . . .
H43 H 1.107941 0.928733 0.167182 0.030 Uiso 1 1 calc R . . . .
C44 C 1.1126(2) 0.8866(2) 0.24227(15) 0.0341(8) Uani 1 1 d . U . . .
H44A H 1.089524 0.843868 0.262392 0.051 Uiso 1 1 calc GR . . . .
H44B H 1.096978 0.936515 0.258306 0.051 Uiso 1 1 calc GR . . . .
H44C H 1.171387 0.880245 0.241223 0.051 Uiso 1 1 calc GR . . . .
C45 C 1.1105(2) 0.8088(2) 0.15912(16) 0.0355(8) Uani 1 1 d . U . . .
H45A H 1.097077 0.811549 0.122666 0.053 Uiso 1 1 calc GR . . . .
H45B H 1.084308 0.764285 0.175490 0.053 Uiso 1 1 calc GR . . . .
H45C H 1.168918 0.802284 0.162197 0.053 Uiso 1 1 calc GR . . . .
C46 C 0.74664(18) 0.80275(18) 0.25424(12) 0.0218(6) Uani 1 1 d . U . . .
H46 H 0.748446 0.762587 0.226594 0.026 Uiso 1 1 calc R . . . .
C47 C 0.70157(19) 0.87684(19) 0.23093(14) 0.0277(7) Uani 1 1 d . U . . .
H47A H 0.731508 0.895209 0.200445 0.042 Uiso 1 1 calc GR . . . .
H47B H 0.697788 0.918223 0.256646 0.042 Uiso 1 1 calc GR . . . .
H47C H 0.647408 0.863131 0.221209 0.042 Uiso 1 1 calc GR . . . .
C48 C 0.6927(2) 0.7688(2) 0.29932(15) 0.0360(8) Uani 1 1 d . U . . .
H48A H 0.692334 0.804148 0.328693 0.054 Uiso 1 1 calc GR . . . .
H48B H 0.714579 0.717439 0.309720 0.054 Uiso 1 1 calc GR . . . .
H48C H 0.637705 0.763822 0.287569 0.054 Uiso 1 1 calc GR . . . .
C49 C 0.8612(2) 0.8907(2) 0.32779(15) 0.0356(8) Uani 1 1 d . U . . .
H49 H 0.837131 0.860137 0.356951 0.043 Uiso 1 1 calc R . . . .
C50 C 0.8113(3) 0.9663(2) 0.32929(17) 0.0482(10) Uani 1 1 d . U . . .
H50A H 0.754105 0.954631 0.329805 0.072 Uiso 1 1 calc GR . . . .
H50B H 0.824189 0.997911 0.298752 0.072 Uiso 1 1 calc GR . . . .
H50C H 0.823459 0.995142 0.360293 0.072 Uiso 1 1 calc GR . . . .
C51 C 0.9480(2) 0.9044(2) 0.34666(15) 0.0387(9) Uani 1 1 d . U . . .
H51A H 0.975205 0.940018 0.322745 0.058 Uiso 1 1 calc GR . . . .
H51B H 0.978343 0.854514 0.348036 0.058 Uiso 1 1 calc GR . . . .
H51C H 0.944746 0.927376 0.381029 0.058 Uiso 1 1 calc GR . . . .
C52 C 0.89869(19) 0.71876(19) 0.29771(13) 0.0266(7) Uani 1 1 d . U . . .
H52 H 0.868262 0.679294 0.278816 0.032 Uiso 1 1 calc R . . . .
C53 C 0.8803(2) 0.7012(2) 0.35613(14) 0.0377(9) Uani 1 1 d . U . . .
H53A H 0.915446 0.731668 0.377235 0.057 Uiso 1 1 calc GR . . . .
H53B H 0.889995 0.645507 0.363167 0.057 Uiso 1 1 calc GR . . . .
H53C H 0.824018 0.715614 0.364452 0.057 Uiso 1 1 calc GR . . . .
C54 C 0.9890(2) 0.6984(2) 0.28473(16) 0.0376(9) Uani 1 1 d . U . . .
H54A H 1.023010 0.729943 0.305936 0.056 Uiso 1 1 calc GR . . . .
H54B H 1.000456 0.709658 0.248278 0.056 Uiso 1 1 calc GR . . . .
H54C H 1.000378 0.642966 0.291809 0.056 Uiso 1 1 calc GR . . . .
C55 C 0.67398(18) 0.79641(18) 0.10502(13) 0.0234(7) Uani 1 1 d . U . . .
H55 H 0.681448 0.807428 0.142248 0.028 Uiso 1 1 calc R . . . .
C56 C 0.7201(2) 0.86139(19) 0.07388(14) 0.0296(8) Uani 1 1 d . U . . .
H56A H 0.777891 0.848266 0.073115 0.044 Uiso 1 1 calc GR . . . .
H56B H 0.710337 0.911898 0.090570 0.044 Uiso 1 1 calc GR . . . .
H56C H 0.700737 0.864321 0.038631 0.044 Uiso 1 1 calc GR . . . .
C57 C 0.5817(2) 0.8109(2) 0.09515(16) 0.0348(8) Uani 1 1 d . U . . .
H57A H 0.550786 0.771758 0.114093 0.052 Uiso 1 1 calc GR . . . .
H57B H 0.572039 0.806797 0.058279 0.052 Uiso 1 1 calc GR . . . .
H57C H 0.564726 0.863132 0.106941 0.052 Uiso 1 1 calc GR . . . .
C58 C 0.6412(2) 0.6951(2) -0.00912(15) 0.0394(9) Uani 1 1 d . U . . .
H58A H 0.641277 0.752168 -0.011637 0.059 Uiso 1 1 calc GR . . . .
H58B H 0.591957 0.679149 0.008907 0.059 Uiso 1 1 calc GR . . . .
H58C H 0.643655 0.673032 -0.043745 0.059 Uiso 1 1 calc GR . . . .
C59 C 0.7948(2) 0.6928(2) -0.00661(14) 0.0384(9) Uani 1 1 d . U . . .
H59A H 0.842200 0.671518 0.010941 0.058 Uiso 1 1 calc GR . . . .
H59B H 0.794925 0.749926 -0.006300 0.058 Uiso 1 1 calc GR . . . .
H59C H 0.795972 0.674766 -0.042255 0.058 Uiso 1 1 calc GR . . . .
C60 C 0.7170(2) 0.6644(2) 0.02176(13) 0.0292(7) Uani 1 1 d . U . . .
H60 H 0.718506 0.606250 0.018895 0.035 Uiso 1 1 calc R . . . .
C61 C 0.6330(2) 0.6224(2) 0.13011(14) 0.0296(7) Uani 1 1 d . U . . .
H61 H 0.664290 0.574205 0.140573 0.036 Uiso 1 1 calc R . . . .
C63 C 0.5964(2) 0.6565(2) 0.18173(15) 0.0388(9) Uani 1 1 d . U . . .
H63A H 0.639011 0.679888 0.201136 0.058 Uiso 1 1 calc GR . . . .
H63B H 0.572618 0.614568 0.202247 0.058 Uiso 1 1 calc GR . . . .
H63C H 0.554870 0.696508 0.174020 0.058 Uiso 1 1 calc GR . . . .
C64 C 0.9794(2) 0.6322(2) 0.12113(15) 0.0317(8) Uani 1 1 d . U . . .
H64 H 0.977781 0.684611 0.137668 0.038 Uiso 1 1 calc R . . . .
C65 C 1.0045(2) 0.6483(2) 0.06366(16) 0.0391(9) Uani 1 1 d . U . . .
H65A H 0.962026 0.679697 0.047090 0.059 Uiso 1 1 calc GR . . . .
H65B H 1.012605 0.598655 0.045664 0.059 Uiso 1 1 calc GR . . . .
H65C H 1.054624 0.676696 0.062256 0.059 Uiso 1 1 calc GR . . . .
C66 C 1.0488(2) 0.5852(2) 0.14825(18) 0.0465(10) Uani 1 1 d . U . . .
H66A H 1.035967 0.580603 0.185125 0.070 Uiso 1 1 calc GR . . . .
H66B H 1.099202 0.612547 0.143231 0.070 Uiso 1 1 calc GR . . . .
H66C H 1.054803 0.533009 0.133365 0.070 Uiso 1 1 calc GR . . . .
C67 C 0.8644(2) 0.55559(19) 0.20109(13) 0.0287(7) Uani 1 1 d . U . . .
H67 H 0.896805 0.592229 0.221071 0.034 Uiso 1 1 calc R . . . .
C68 C 0.7793(2) 0.5597(2) 0.22768(14) 0.0349(8) Uani 1 1 d . U . . .
H68A H 0.745339 0.521037 0.212429 0.052 Uiso 1 1 calc GR . . . .
H68B H 0.754884 0.612009 0.222764 0.052 Uiso 1 1 calc GR . . . .
H68C H 0.784096 0.548715 0.264551 0.052 Uiso 1 1 calc GR . . . .
C69 C 0.9037(3) 0.4728(2) 0.21216(16) 0.0455(10) Uani 1 1 d . U . . .
H69A H 0.957632 0.469265 0.196137 0.068 Uiso 1 1 calc GR . . . .
H69B H 0.870456 0.432679 0.197874 0.068 Uiso 1 1 calc GR . . . .
H69C H 0.907523 0.464682 0.249394 0.068 Uiso 1 1 calc GR . . . .
C70 C 0.8528(2) 0.51309(19) 0.08122(14) 0.0327(8) Uani 1 1 d . U . . .
H70 H 0.846867 0.539790 0.047066 0.039 Uiso 1 1 calc R . . . .
C71 C 0.9265(3) 0.4534(2) 0.07551(17) 0.0446(10) Uani 1 1 d . U . . .
H71A H 0.933966 0.425197 0.108119 0.067 Uiso 1 1 calc GR . . . .
H71B H 0.975138 0.481633 0.066504 0.067 Uiso 1 1 calc GR . . . .
H71C H 0.916201 0.416123 0.048345 0.067 Uiso 1 1 calc GR . . . .
C72 C 0.7748(2) 0.4649(2) 0.09095(16) 0.0413(9) Uani 1 1 d . U . . .
H72A H 0.774601 0.421753 0.066551 0.062 Uiso 1 1 calc GR . . . .
H72B H 0.727081 0.498951 0.086187 0.062 Uiso 1 1 calc GR . . . .
H72C H 0.774334 0.443916 0.126169 0.062 Uiso 1 1 calc GR . . . .
Cl1 Cl 0.77873(7) 0.38190(10) 0.76363(5) 0.0749(4) Uani 1 1 d D U . . .
Cl2 Cl 0.62580(7) 0.37555(8) 0.82409(5) 0.0649(3) Uani 1 1 d D U . . .
C123 C 0.7221(2) 0.3297(3) 0.81065(16) 0.0520(11) Uani 1 1 d D U . . .
H12H H 0.752591 0.325736 0.842807 0.062 Uiso 1 1 calc R . . . .
H12I H 0.714585 0.276086 0.798312 0.062 Uiso 1 1 calc R . . . .
Cl3 Cl 0.88998(8) 0.17805(8) 0.33176(6) 0.0761(4) Uani 1 1 d D U . . .
C124 C 0.8960(2) 0.2726(3) 0.30457(19) 0.0638(13) Uani 1 1 d D U . . .
H12D H 0.880354 0.311623 0.331097 0.077 Uiso 0.41(4) 1 calc R . P A 1
H12E H 0.857440 0.278300 0.276338 0.077 Uiso 0.41(4) 1 calc R . P A 1
H12F H 0.871649 0.272571 0.270255 0.077 Uiso 0.59(4) 1 calc R . P A 2
H12G H 0.863485 0.309347 0.326384 0.077 Uiso 0.59(4) 1 calc R . P A 2
Cl4B Cl 0.9937(4) 0.2918(6) 0.2802(3) 0.053(2) Uani 0.41(4) 1 d D U P A 1
Cl4A Cl 0.9933(3) 0.3073(8) 0.2977(11) 0.094(3) Uani 0.59(4) 1 d D U P A 2
F00F F 0.55614(10) 0.27056(10) 0.05963(7) 0.0272(4) Uani 1 1 d . U . . .
F00H F 0.79316(11) 0.01665(10) 0.03224(7) 0.0273(4) Uani 1 1 d . U . . .
F00L F 0.76516(12) 0.42053(11) -0.07395(8) 0.0345(5) Uani 1 1 d . U . . .
F00M F 0.71327(10) 0.07376(11) 0.12861(7) 0.0278(4) Uani 1 1 d . U . . .
F00O F 0.79788(10) 0.26945(10) -0.04785(7) 0.0280(4) Uani 1 1 d . U . . .
F00P F 0.62776(12) 0.49844(10) -0.03485(8) 0.0348(5) Uani 1 1 d . U . . .
F00Q F 0.59197(12) -0.00763(11) 0.16915(8) 0.0350(5) Uani 1 1 d . U . . .
F00S F 0.69687(11) 0.24151(11) 0.12586(7) 0.0299(4) Uani 1 1 d . U . . .
F00T F 0.54822(11) 0.14722(11) -0.01518(7) 0.0294(4) Uani 1 1 d . U . . .
F00U F 0.89393(10) 0.14399(11) 0.00018(8) 0.0289(4) Uani 1 1 d . U . . .
F00Y F 0.42547(11) 0.06563(12) 0.02742(8) 0.0354(5) Uani 1 1 d . U . . .
F00Z F 0.70373(12) 0.08232(12) -0.16662(8) 0.0369(5) Uani 1 1 d . U . . .
F01C F 1.01194(11) 0.19557(13) 0.05827(9) 0.0420(5) Uani 1 1 d . U . . .
F01D F 0.44628(11) -0.01409(11) 0.12060(9) 0.0377(5) Uani 1 1 d . U . . .
F01E F 0.97731(13) 0.26884(12) 0.15160(9) 0.0462(6) Uani 1 1 d . U . . .
F01J F 0.81730(13) 0.28852(12) 0.18472(8) 0.0415(5) Uani 1 1 d . U . . .
F01K F 0.77999(13) -0.06009(12) -0.14322(9) 0.0429(5) Uani 1 1 d . U . . .
F011 F 0.67057(11) 0.18921(11) -0.09408(7) 0.0306(4) Uani 1 1 d . U . . .
F014 F 0.52503(11) 0.42022(10) 0.03252(8) 0.0320(4) Uani 1 1 d . U . . .
F019 F 0.82435(13) -0.09087(11) -0.04217(9) 0.0405(5) Uani 1 1 d . U . . .
C73 C 0.73193(17) 0.11022(17) -0.02648(12) 0.0205(6) Uani 1 1 d . U . . .
C74 C 0.70999(18) 0.12129(18) -0.07803(13) 0.0231(7) Uani 1 1 d . U . . .
C75 C 0.72592(19) 0.0666(2) -0.11727(13) 0.0274(7) Uani 1 1 d . U . . .
C76 C 0.7644(2) -0.00555(19) -0.10562(14) 0.0296(7) Uani 1 1 d . U . . .
C77 C 0.78663(19) -0.02066(18) -0.05491(14) 0.0278(7) Uani 1 1 d . U . . .
C78 C 0.76996(18) 0.03581(18) -0.01729(13) 0.0223(6) Uani 1 1 d . U . . .
C79 C 0.67825(17) 0.26034(17) 0.00608(12) 0.0197(6) Uani 1 1 d . U . . .
C80 C 0.72789(18) 0.30418(18) -0.02723(12) 0.0213(6) Uani 1 1 d . U . . .
C81 C 0.71287(19) 0.38247(18) -0.04152(13) 0.0248(7) Uani 1 1 d . U . . .
C82 C 0.64347(19) 0.42174(18) -0.02178(13) 0.0242(7) Uani 1 1 d . U . . .
C83 C 0.59244(18) 0.38206(18) 0.01181(13) 0.0230(7) Uani 1 1 d . U . . .
C84 C 0.61008(18) 0.30341(18) 0.02547(12) 0.0208(6) Uani 1 1 d . U . . .
C85 C 0.63639(17) 0.11858(17) 0.05506(12) 0.0194(6) Uani 1 1 d . U . . .
C86 C 0.56128(18) 0.11084(18) 0.03138(12) 0.0221(6) Uani 1 1 d . U . . .
C87 C 0.49742(18) 0.06839(18) 0.05229(14) 0.0250(7) Uani 1 1 d . U . . .
C88 C 0.50726(19) 0.02802(18) 0.09885(14) 0.0264(7) Uani 1 1 d . U . . .
C89 C 0.58084(19) 0.03154(18) 0.12340(13) 0.0243(7) Uani 1 1 d . U . . .
C90 C 0.64337(18) 0.07581(17) 0.10119(13) 0.0210(6) Uani 1 1 d . U . . .
C91 C 0.78801(18) 0.18813(17) 0.06039(12) 0.0198(6) Uani 1 1 d . U . . .
C92 C 0.87008(19) 0.17934(18) 0.04578(13) 0.0236(7) Uani 1 1 d . U . . .
C93 C 0.93366(19) 0.20580(19) 0.07542(14) 0.0292(7) Uani 1 1 d . U . . .
C94 C 0.9165(2) 0.24289(19) 0.12229(14) 0.0302(8) Uani 1 1 d . U . . .
C95 C 0.8359(2) 0.25312(18) 0.13877(13) 0.0274(7) Uani 1 1 d . U . . .
C96 C 0.77432(18) 0.22714(17) 0.10783(13) 0.0232(7) Uani 1 1 d . U . . .
B1 B 0.7086(2) 0.1689(2) 0.02361(14) 0.0196(7) Uani 1 1 d . U . . .
F00G F 0.69815(11) 0.49683(10) 0.54782(7) 0.0269(4) Uani 1 1 d . U . . .
F00I F 0.78531(10) 0.44014(11) 0.63839(7) 0.0292(4) Uani 1 1 d . U . . .
F00J F 0.60374(10) 0.36616(11) 0.51945(7) 0.0291(4) Uani 1 1 d . U . . .
F00K F 0.94462(11) 0.24522(10) 0.56320(7) 0.0286(4) Uani 1 1 d . U . . .
F00N F 0.95290(11) 0.36968(11) 0.49024(7) 0.0303(4) Uani 1 1 d . U . . .
F00R F 0.80717(11) 0.27166(11) 0.63640(7) 0.0298(4) Uani 1 1 d . U . . .
F00V F 0.70143(10) 0.25028(10) 0.46476(8) 0.0285(4) Uani 1 1 d . U . . .
F00W F 0.82767(11) 0.33625(11) 0.41573(7) 0.0303(4) Uani 1 1 d . U . . .
F00X F 0.48901(11) 0.31395(12) 0.58429(9) 0.0394(5) Uani 1 1 d . U . . .
F01A F 0.90839(12) 0.51537(12) 0.67761(9) 0.0409(5) Uani 1 1 d . U . . .
F01B F 0.68945(13) 0.22295(12) 0.70235(8) 0.0392(5) Uani 1 1 d . U . . .
F01F F 0.70535(12) 0.58223(12) 0.37251(8) 0.0378(5) Uani 1 1 d . U . . .
F01L F 0.52840(12) 0.24384(12) 0.67779(9) 0.0402(5) Uani 1 1 d . U . . .
F010 F 0.74495(11) 0.10735(11) 0.42661(8) 0.0354(5) Uani 1 1 d . U . . .
F012 F 0.98421(11) 0.10378(11) 0.52494(8) 0.0335(5) Uani 1 1 d . U . . .
F013 F 0.78789(11) 0.44421(12) 0.34492(7) 0.0331(4) Uani 1 1 d . U . . .
F015 F 1.07708(11) 0.44393(12) 0.53183(8) 0.0371(5) Uani 1 1 d . U . . .
F016 F 0.88822(12) 0.03344(11) 0.45462(8) 0.0369(5) Uani 1 1 d . U . . .
F017 F 0.65800(12) 0.60485(11) 0.47479(8) 0.0353(5) Uani 1 1 d . U . . .
F018 F 1.05572(12) 0.51988(13) 0.62539(9) 0.0440(5) Uani 1 1 d . U . . .
C98 C 0.85623(18) 0.43786(18) 0.60966(13) 0.0232(7) Uani 1 1 d . U . . .
C99 C 0.9196(2) 0.47886(18) 0.63094(14) 0.0272(7) Uani 1 1 d . U . . .
C100 C 0.99361(19) 0.48131(19) 0.60473(14) 0.0290(7) Uani 1 1 d . U . . .
C101 C 1.00390(18) 0.44291(19) 0.55759(14) 0.0262(7) Uani 1 1 d . U . . .
C102 C 0.93902(18) 0.40382(17) 0.53765(12) 0.0218(6) Uani 1 1 d . U . . .
C103 C 0.86337(18) 0.39668(17) 0.56288(12) 0.0208(6) Uani 1 1 d . U . . .
C105 C 0.89248(18) 0.21532(18) 0.52847(12) 0.0218(6) Uani 1 1 d . U . . .
C106 C 0.91500(18) 0.14130(19) 0.50935(13) 0.0241(7) Uani 1 1 d . U . . .
C107 C 0.86636(19) 0.10504(18) 0.47434(13) 0.0251(7) Uani 1 1 d . U . . .
C108 C 0.79404(19) 0.14289(19) 0.46017(13) 0.0241(7) Uani 1 1 d . U . . .
C109 C 0.77390(18) 0.21659(18) 0.48030(13) 0.0218(6) Uani 1 1 d . U . . .
C110 C 0.82181(18) 0.25862(18) 0.51396(12) 0.0204(6) Uani 1 1 d . U . . .
C111 C 0.76323(18) 0.40864(18) 0.48619(12) 0.0208(6) Uani 1 1 d . U . . .
C112 C 0.78439(18) 0.40112(18) 0.43357(13) 0.0242(7) Uani 1 1 d . U . . .
C113 C 0.76532(19) 0.4572(2) 0.39538(13) 0.0263(7) Uani 1 1 d . U . . .
C114 C 0.72317(19) 0.52656(19) 0.40912(13) 0.0267(7) Uani 1 1 d . U . . .
C115 C 0.70059(18) 0.53778(18) 0.46053(14) 0.0256(7) Uani 1 1 d . U . . .
C116 C 0.72124(18) 0.48059(18) 0.49747(13) 0.0225(7) Uani 1 1 d . U . . .
C117 C 0.71297(18) 0.32483(17) 0.57505(12) 0.0214(6) Uani 1 1 d . U . . .
C118 C 0.72857(19) 0.28590(18) 0.62235(13) 0.0233(7) Uani 1 1 d . U . . .
C119 C 0.6690(2) 0.25915(18) 0.65715(13) 0.0270(7) Uani 1 1 d . U . . .
C120 C 0.5875(2) 0.26917(18) 0.64461(14) 0.0285(7) Uani 1 1 d . U . . .
C121 C 0.56784(18) 0.30476(18) 0.59791(14) 0.0270(7) Uani 1 1 d . U . . .
C122 C 0.62965(18) 0.33160(18) 0.56458(13) 0.0229(7) Uani 1 1 d . U . . .
B2 B 0.7899(2) 0.3474(2) 0.53468(14) 0.0206(7) Uani 1 1 d . U . . .

loop_
_atom_site_aniso_label
_atom_site_aniso_U_11
_atom_site_aniso_U_22
_atom_site_aniso_U_33
_atom_site_aniso_U_23
_atom_site_aniso_U_13
_atom_site_aniso_U_12
Tm1 0.01825(7) 0.01756(7) 0.01946(8) -0.00244(5) 0.00245(5) -0.00290(5)
Si1 0.0183(4) 0.0210(4) 0.0213(5) -0.0022(3) 0.0016(3) -0.0042(3)
Si2 0.0249(4) 0.0177(4) 0.0183(4) -0.0009(3) -0.0002(3) -0.0019(3)
Si3 0.0235(4) 0.0263(4) 0.0206(5) -0.0044(4) 0.0034(3) -0.0099(4)
Si4 0.0256(4) 0.0177(4) 0.0224(5) -0.0002(3) -0.0032(4) -0.0010(3)
N1 0.0203(12) 0.0180(12) 0.0176(13) -0.0009(10) 0.0016(10) -0.0031(10)
N2 0.0189(12) 0.0202(12) 0.0193(14) -0.0020(10) 0.0003(10) -0.0036(10)
C1 0.0177(14) 0.0224(15) 0.0209(16) -0.0043(12) -0.0003(12) -0.0029(12)
C2 0.0307(18) 0.0256(17) 0.0272(19) -0.0033(14) -0.0042(14) -0.0066(14)
C3 0.0260(17) 0.0269(16) 0.0277(19) -0.0030(14) -0.0030(14) -0.0053(13)
C4 0.0322(17) 0.0233(16) 0.0239(18) -0.0009(13) 0.0016(14) -0.0075(13)
C5 0.0357(18) 0.0187(16) 0.036(2) -0.0033(14) -0.0053(15) 0.0000(13)
C6 0.041(2) 0.0261(17) 0.035(2) -0.0027(15) 0.0038(16) -0.0122(15)
C7 0.0158(15) 0.0330(18) 0.038(2) -0.0070(15) 0.0027(13) -0.0063(13)
C8 0.0304(19) 0.044(2) 0.044(2) -0.0037(18) 0.0145(16) -0.0053(16)
C9 0.0208(17) 0.052(2) 0.045(2) 0.0033(18) 0.0032(16) 0.0054(16)
C10 0.047(2) 0.0211(16) 0.0228(18) 0.0010(13) -0.0033(15) -0.0059(15)
C11 0.056(2) 0.0326(19) 0.032(2) 0.0076(16) -0.0113(18) 0.0001(17)
C12 0.056(2) 0.034(2) 0.033(2) 0.0073(17) 0.0057(17) -0.0137(18)
C13 0.0223(15) 0.0232(16) 0.0229(17) 0.0001(13) -0.0055(12) 0.0017(12)
C14 0.0259(17) 0.0282(17) 0.037(2) -0.0012(15) -0.0021(15) 0.0042(14)
C15 0.0302(18) 0.0370(19) 0.032(2) 0.0015(16) -0.0101(15) -0.0061(15)
C16 0.0305(17) 0.0223(16) 0.0231(17) -0.0023(13) 0.0013(13) -0.0007(13)
C17 0.044(2) 0.0342(19) 0.028(2) -0.0084(16) 0.0013(16) -0.0027(16)
C18 0.039(2) 0.038(2) 0.036(2) -0.0142(17) 0.0028(16) 0.0058(16)
C19 0.0227(16) 0.0315(17) 0.0299(19) -0.0104(15) 0.0070(14) -0.0027(13)
C20 0.0342(19) 0.0352(19) 0.043(2) -0.0179(17) 0.0124(16) -0.0088(15)
C21 0.0233(18) 0.062(3) 0.064(3) -0.021(2) 0.0104(18) -0.0026(18)
C22 0.047(2) 0.042(2) 0.0231(19) -0.0045(16) 0.0055(15) -0.0171(17)
C23 0.047(2) 0.059(3) 0.023(2) -0.0049(18) -0.0014(16) -0.0106(19)
C24 0.057(3) 0.079(3) 0.032(2) -0.016(2) 0.0200(19) -0.035(2)
C25 0.0319(18) 0.0305(18) 0.0286(19) -0.0053(15) 0.0014(14) -0.0138(14)
C26 0.054(3) 0.066(3) 0.041(2) -0.005(2) 0.0026(19) -0.046(2)
C27 0.0262(18) 0.044(2) 0.037(2) -0.0080(17) -0.0034(15) -0.0086(15)
C28 0.0240(16) 0.0213(16) 0.042(2) -0.0028(15) -0.0048(14) 0.0037(13)
C29 0.0311(19) 0.0311(19) 0.048(2) -0.0023(17) -0.0148(16) 0.0007(15)
C30 0.0259(18) 0.039(2) 0.064(3) -0.0079(19) 0.0001(17) 0.0081(16)
C31 0.0349(18) 0.0189(15) 0.0246(18) -0.0013(13) 0.0003(14) -0.0008(13)
C32 0.0389(19) 0.0320(18) 0.0254(19) -0.0055(15) -0.0043(15) -0.0032(15)
C33 0.053(2) 0.0253(18) 0.037(2) -0.0073(16) -0.0009(18) 0.0035(16)
C34 0.055(2) 0.0227(17) 0.0260(19) 0.0033(14) -0.0070(16) -0.0028(15)
C35 0.062(3) 0.0277(19) 0.040(2) 0.0107(17) 0.0018(19) -0.0094(17)
C36 0.064(3) 0.0271(19) 0.045(2) 0.0066(17) -0.018(2) 0.0025(17)
Tm2 0.01827(7) 0.01603(7) 0.02000(8) 0.00012(5) -0.00414(5) -0.00183(5)
Si5 0.0166(4) 0.0176(4) 0.0208(4) 0.0000(3) -0.0016(3) -0.0013(3)
Si6 0.0200(4) 0.0197(4) 0.0168(4) -0.0018(3) -0.0012(3) -0.0018(3)
Si7 0.0227(4) 0.0189(4) 0.0202(5) 0.0017(3) -0.0052(3) -0.0053(3)
Si8 0.0260(4) 0.0170(4) 0.0245(5) -0.0021(3) -0.0038(4) 0.0012(3)
N3 0.0186(12) 0.0175(12) 0.0198(14) -0.0013(10) -0.0030(10) 0.0002(10)
N4 0.0198(12) 0.0165(12) 0.0217(14) 0.0012(10) -0.0014(10) -0.0014(10)
C04F 0.040(2) 0.045(2) 0.042(2) -0.0023(18) -0.0038(17) -0.0233(18)
C37 0.0264(16) 0.0192(15) 0.0254(18) -0.0016(13) -0.0033(13) -0.0003(12)
C38 0.0310(18) 0.0220(16) 0.035(2) -0.0013(14) -0.0047(15) 0.0013(13)
C39 0.0349(19) 0.0230(17) 0.043(2) -0.0023(15) -0.0079(16) -0.0050(14)
C40 0.0200(15) 0.0247(16) 0.0219(17) 0.0028(13) -0.0011(12) -0.0023(12)
C41 0.0347(19) 0.0294(18) 0.030(2) 0.0073(15) -0.0006(15) -0.0087(15)
C42 0.0282(17) 0.0294(17) 0.0247(18) -0.0028(14) 0.0068(14) -0.0069(14)
C43 0.0171(15) 0.0264(16) 0.0304(19) 0.0038(14) 0.0000(13) -0.0037(12)
C44 0.0226(17) 0.040(2) 0.040(2) 0.0000(17) -0.0067(15) -0.0013(15)
C45 0.0220(17) 0.0347(19) 0.050(2) -0.0053(17) -0.0018(16) 0.0059(14)
C46 0.0191(15) 0.0258(16) 0.0207(17) -0.0036(13) -0.0005(12) -0.0017(12)
C47 0.0219(16) 0.0329(18) 0.0282(19) -0.0044(14) -0.0021(13) 0.0043(13)
C48 0.0251(18) 0.045(2) 0.037(2) 0.0061(17) 0.0050(15) -0.0051(15)
C49 0.0308(18) 0.044(2) 0.032(2) -0.0158(17) 0.0071(15) -0.0095(15)
C50 0.054(3) 0.048(2) 0.042(3) -0.0160(19) -0.0043(19) 0.0060(19)
C51 0.044(2) 0.044(2) 0.029(2) -0.0138(17) -0.0018(16) -0.0135(17)
C52 0.0268(16) 0.0260(16) 0.0274(18) 0.0040(14) -0.0077(13) -0.0022(13)
C53 0.041(2) 0.043(2) 0.030(2) 0.0116(17) -0.0071(16) -0.0062(17)
C54 0.0301(18) 0.039(2) 0.043(2) 0.0145(17) -0.0066(16) 0.0065(15)
C55 0.0245(16) 0.0229(15) 0.0231(17) 0.0012(13) -0.0077(13) -0.0009(12)
C56 0.0316(18) 0.0216(16) 0.036(2) 0.0044(14) -0.0101(15) -0.0017(13)
C57 0.0269(17) 0.0310(18) 0.047(2) -0.0008(17) -0.0116(16) -0.0029(14)
C58 0.046(2) 0.045(2) 0.029(2) 0.0039(17) -0.0168(17) -0.0117(17)
C59 0.048(2) 0.044(2) 0.024(2) -0.0023(16) 0.0003(16) -0.0090(17)
C60 0.0391(19) 0.0288(17) 0.0205(17) -0.0007(14) -0.0068(14) -0.0078(14)
C61 0.0285(17) 0.0298(17) 0.0314(19) 0.0052(15) -0.0041(14) -0.0115(14)
C63 0.0325(19) 0.051(2) 0.034(2) 0.0053(17) 0.0012(15) -0.0152(17)
C64 0.0264(17) 0.0277(17) 0.041(2) -0.0090(15) -0.0016(15) 0.0034(14)
C65 0.034(2) 0.036(2) 0.047(2) -0.0107(17) 0.0096(17) -0.0011(16)
C66 0.030(2) 0.047(2) 0.063(3) -0.010(2) -0.0073(18) 0.0109(17)
C67 0.0356(18) 0.0231(16) 0.0277(19) 0.0005(14) -0.0095(14) -0.0005(14)
C68 0.045(2) 0.0318(19) 0.028(2) 0.0083(15) -0.0054(16) -0.0048(16)
C69 0.068(3) 0.0274(19) 0.041(2) 0.0061(17) -0.014(2) 0.0103(18)
C70 0.049(2) 0.0221(16) 0.0274(19) -0.0052(14) -0.0067(16) 0.0022(15)
C71 0.055(2) 0.0264(19) 0.052(3) -0.0139(18) 0.000(2) 0.0071(17)
C72 0.057(2) 0.0263(18) 0.042(2) -0.0089(17) -0.0149(19) -0.0059(17)
Cl1 0.0386(6) 0.1324(12) 0.0532(8) 0.0136(8) -0.0059(5) 0.0052(7)
Cl2 0.0410(6) 0.0694(8) 0.0824(9) 0.0170(7) 0.0036(6) 0.0146(5)
C123 0.047(2) 0.062(3) 0.046(3) -0.001(2) -0.0089(19) 0.024(2)
Cl3 0.0715(8) 0.0760(8) 0.0806(10) -0.0037(7) 0.0212(7) -0.0171(7)
C124 0.051(2) 0.088(3) 0.050(3) 0.005(3) 0.007(2) 0.023(2)
Cl4B 0.055(2) 0.041(3) 0.061(5) 0.0028(18) 0.006(3) 0.0087(18)
Cl4A 0.0537(19) 0.050(3) 0.179(9) 0.026(5) -0.032(3) -0.0047(16)
F00F 0.0243(9) 0.0229(9) 0.0335(11) 0.0026(8) 0.0094(8) 0.0033(7)
F00H 0.0294(10) 0.0216(9) 0.0306(11) 0.0040(8) -0.0006(8) 0.0039(7)
F00L 0.0377(11) 0.0276(10) 0.0373(12) 0.0092(9) 0.0102(9) -0.0009(8)
F00M 0.0217(9) 0.0342(10) 0.0277(11) 0.0084(8) -0.0056(7) -0.0012(8)
F00O 0.0237(9) 0.0253(9) 0.0342(11) 0.0019(8) 0.0090(8) 0.0030(7)
F00P 0.0387(11) 0.0185(9) 0.0465(13) 0.0063(9) 0.0014(9) 0.0051(8)
F00Q 0.0342(11) 0.0336(11) 0.0366(12) 0.0172(9) 0.0009(9) -0.0021(8)
F00S 0.0281(10) 0.0336(10) 0.0276(11) -0.0082(8) 0.0032(8) 0.0034(8)
F00T 0.0250(9) 0.0374(11) 0.0260(10) 0.0054(8) -0.0076(8) -0.0006(8)
F00U 0.0193(9) 0.0339(10) 0.0333(11) -0.0053(8) 0.0050(8) -0.0008(8)
F00Y 0.0192(9) 0.0388(11) 0.0488(13) -0.0025(10) -0.0088(8) -0.0044(8)
F00Z 0.0424(12) 0.0471(12) 0.0219(11) -0.0086(9) -0.0011(9) -0.0090(9)
F01C 0.0171(9) 0.0469(12) 0.0622(15) -0.0021(11) -0.0036(9) -0.0037(9)
F01D 0.0240(10) 0.0342(11) 0.0547(14) 0.0093(10) 0.0080(9) -0.0081(8)
F01E 0.0410(12) 0.0399(12) 0.0596(15) -0.0054(11) -0.0268(11) -0.0086(10)
F01J 0.0553(13) 0.0384(12) 0.0317(12) -0.0132(9) -0.0108(10) -0.0028(10)
F01K 0.0504(13) 0.0353(11) 0.0431(13) -0.0224(10) 0.0098(10) -0.0059(10)
F011 0.0367(11) 0.0299(10) 0.0249(11) 0.0005(8) -0.0067(8) 0.0053(8)
F014 0.0255(10) 0.0246(10) 0.0450(13) -0.0019(9) 0.0051(8) 0.0085(8)
F019 0.0468(12) 0.0207(10) 0.0528(14) -0.0048(9) 0.0068(10) 0.0091(9)
C73 0.0159(14) 0.0211(15) 0.0247(17) -0.0007(12) 0.0009(12) -0.0038(11)
C74 0.0191(15) 0.0216(15) 0.0286(17) -0.0020(13) -0.0006(13) -0.0013(12)
C75 0.0245(16) 0.0334(17) 0.0250(18) -0.0044(14) 0.0016(13) -0.0113(13)
C76 0.0276(17) 0.0272(17) 0.0344(19) -0.0129(14) 0.0075(14) -0.0099(13)
C77 0.0232(16) 0.0182(15) 0.042(2) -0.0039(14) 0.0061(14) -0.0038(12)
C78 0.0166(15) 0.0232(15) 0.0272(17) 0.0009(13) 0.0024(12) -0.0033(12)
C79 0.0188(14) 0.0211(15) 0.0192(16) -0.0012(12) -0.0043(12) 0.0015(11)
C80 0.0201(15) 0.0230(15) 0.0206(17) -0.0024(12) 0.0006(12) 0.0021(12)
C81 0.0274(16) 0.0218(15) 0.0252(18) 0.0000(13) 0.0009(13) -0.0036(12)
C82 0.0268(16) 0.0176(15) 0.0283(18) 0.0025(13) -0.0064(13) 0.0018(12)
C83 0.0205(15) 0.0220(15) 0.0263(18) -0.0038(13) -0.0027(12) 0.0042(12)
C84 0.0190(14) 0.0243(15) 0.0192(16) 0.0001(12) -0.0013(12) -0.0021(12)
C85 0.0182(14) 0.0185(14) 0.0213(16) -0.0022(12) 0.0002(12) 0.0014(11)
C86 0.0204(15) 0.0246(16) 0.0211(17) -0.0009(13) -0.0006(12) 0.0023(12)
C87 0.0175(15) 0.0212(15) 0.0365(19) -0.0066(14) -0.0031(13) 0.0026(12)
C88 0.0201(15) 0.0212(16) 0.038(2) -0.0013(14) 0.0063(13) -0.0031(12)
C89 0.0253(16) 0.0201(15) 0.0267(18) 0.0031(13) 0.0042(13) 0.0039(12)
C90 0.0179(14) 0.0195(15) 0.0255(17) -0.0011(12) -0.0031(12) 0.0027(12)
C91 0.0222(15) 0.0136(14) 0.0239(17) 0.0036(12) -0.0039(12) -0.0021(11)
C92 0.0236(15) 0.0199(15) 0.0272(18) 0.0015(13) -0.0005(13) -0.0020(12)
C93 0.0197(15) 0.0263(17) 0.042(2) 0.0052(15) -0.0045(14) -0.0044(13)
C94 0.0312(17) 0.0200(16) 0.041(2) 0.0017(14) -0.0176(14) -0.0067(13)
C95 0.0377(18) 0.0192(15) 0.0259(18) -0.0023(13) -0.0082(14) -0.0005(13)
C96 0.0237(16) 0.0190(15) 0.0267(17) 0.0024(13) -0.0016(13) 0.0012(12)
B1 0.0182(16) 0.0201(16) 0.0204(18) 0.0014(14) 0.0004(13) 0.0009(13)
F00G 0.0326(10) 0.0229(9) 0.0251(10) -0.0032(8) -0.0005(8) 0.0015(8)
F00I 0.0225(9) 0.0354(10) 0.0299(11) -0.0112(8) 0.0025(8) -0.0030(8)
F00J 0.0232(9) 0.0329(10) 0.0314(11) 0.0001(8) -0.0075(8) -0.0010(8)
F00K 0.0257(9) 0.0284(10) 0.0321(11) -0.0049(8) -0.0120(8) 0.0007(8)
F00N 0.0277(10) 0.0372(11) 0.0262(11) -0.0040(8) 0.0051(8) -0.0053(8)
F00R 0.0246(9) 0.0352(10) 0.0295(11) 0.0064(8) -0.0050(8) -0.0005(8)
F00V 0.0223(9) 0.0278(10) 0.0359(11) -0.0069(8) -0.0107(8) 0.0030(7)
F00W 0.0359(11) 0.0312(10) 0.0232(10) -0.0009(8) 0.0042(8) 0.0045(8)
F00X 0.0185(9) 0.0415(12) 0.0584(15) -0.0012(10) 0.0004(9) -0.0045(8)
F01A 0.0349(11) 0.0452(12) 0.0434(13) -0.0254(10) -0.0045(9) -0.0039(9)
F01B 0.0476(12) 0.0396(12) 0.0304(12) 0.0113(9) 0.0013(9) -0.0067(10)
F01F 0.0385(11) 0.0346(11) 0.0408(13) 0.0163(9) -0.0123(9) -0.0053(9)
F01L 0.0349(11) 0.0324(11) 0.0528(14) 0.0028(10) 0.0187(10) -0.0079(9)
F010 0.0325(11) 0.0348(11) 0.0399(12) -0.0186(9) -0.0106(9) -0.0006(8)
F012 0.0258(10) 0.0324(10) 0.0418(12) -0.0046(9) -0.0061(8) 0.0095(8)
F013 0.0325(10) 0.0445(12) 0.0226(10) 0.0050(9) -0.0023(8) -0.0072(9)
F015 0.0239(10) 0.0448(12) 0.0427(13) 0.0036(10) 0.0041(9) -0.0097(9)
F016 0.0401(11) 0.0283(10) 0.0419(13) -0.0163(9) -0.0050(9) 0.0098(9)
F017 0.0399(11) 0.0219(9) 0.0440(13) -0.0003(9) -0.0089(9) 0.0058(8)
F018 0.0267(10) 0.0478(13) 0.0592(15) -0.0145(11) -0.0083(10) -0.0155(9)
C98 0.0183(15) 0.0233(16) 0.0280(18) -0.0008(13) -0.0004(12) -0.0018(12)
C99 0.0297(17) 0.0217(16) 0.0307(19) -0.0057(14) -0.0058(14) -0.0007(13)
C100 0.0216(16) 0.0247(16) 0.042(2) -0.0007(15) -0.0093(14) -0.0068(13)
C101 0.0189(15) 0.0240(16) 0.0357(19) 0.0067(14) -0.0006(13) -0.0028(12)
C102 0.0241(15) 0.0188(15) 0.0226(17) 0.0011(13) -0.0018(12) -0.0010(12)
C103 0.0206(15) 0.0174(14) 0.0245(17) 0.0026(12) -0.0018(12) -0.0016(12)
C105 0.0186(15) 0.0288(16) 0.0183(16) -0.0012(13) -0.0022(12) -0.0049(12)
C106 0.0197(15) 0.0269(16) 0.0255(18) 0.0018(13) -0.0003(13) 0.0019(12)
C107 0.0290(16) 0.0220(15) 0.0238(18) -0.0047(13) 0.0049(13) 0.0018(13)
C108 0.0235(16) 0.0268(16) 0.0225(17) -0.0049(13) -0.0036(13) -0.0046(12)
C109 0.0183(14) 0.0231(15) 0.0241(17) -0.0001(13) -0.0022(12) -0.0012(12)
C110 0.0202(15) 0.0225(15) 0.0186(16) 0.0027(12) 0.0010(12) -0.0039(12)
C111 0.0177(14) 0.0218(15) 0.0233(16) -0.0002(12) -0.0024(12) -0.0051(12)
C112 0.0210(15) 0.0241(16) 0.0278(17) -0.0023(13) -0.0020(13) -0.0050(12)
C113 0.0209(16) 0.0360(18) 0.0227(17) 0.0026(14) -0.0020(13) -0.0099(13)
C114 0.0242(16) 0.0259(16) 0.0308(18) 0.0108(14) -0.0100(13) -0.0094(13)
C115 0.0208(15) 0.0194(15) 0.0370(19) 0.0010(13) -0.0061(13) -0.0046(12)
C116 0.0210(15) 0.0205(15) 0.0265(17) -0.0021(13) -0.0034(13) -0.0059(12)
C117 0.0240(15) 0.0162(14) 0.0244(17) -0.0048(12) -0.0015(12) -0.0030(12)
C118 0.0240(15) 0.0198(15) 0.0263(17) -0.0031(13) -0.0034(13) -0.0016(12)
C119 0.0341(17) 0.0203(16) 0.0266(18) 0.0004(13) 0.0018(14) -0.0023(13)
C120 0.0293(17) 0.0182(15) 0.038(2) -0.0026(14) 0.0111(14) -0.0053(13)
C121 0.0189(15) 0.0213(16) 0.041(2) -0.0056(14) -0.0006(13) -0.0043(12)
C122 0.0211(15) 0.0193(15) 0.0285(18) -0.0018(13) -0.0033(13) -0.0008(12)
B2 0.0193(16) 0.0199(16) 0.0227(19) 0.0000(14) -0.0040(14) 0.0008(13)

_geom_special_details            
;
 All esds (except the esd in the dihedral angle between two l.s. planes)
 are estimated using the full covariance matrix.  The cell esds are taken
 into account individually in the estimation of esds in distances, angles
 and torsion angles; correlations between esds in cell parameters are only
 used when they are defined by crystal symmetry.  An approximate (isotropic)
 treatment of cell esds is used for estimating esds involving l.s. planes.
;
loop_
_geom_bond_atom_site_label_1
_geom_bond_atom_site_label_2
_geom_bond_distance
_geom_bond_site_symmetry_2
_geom_bond_publ_flag
Tm1 N1 2.156(2) . ?
Tm1 N2 2.156(2) . ?
Tm1 C1 2.850(3) . ?
Tm1 C3 2.827(3) . ?
Tm1 C13 2.835(3) . ?
Tm1 C19 2.731(3) . ?
Tm1 C20 2.775(4) . ?
Si1 N1 1.734(2) . ?
Si1 C1 1.939(3) . ?
Si1 C4 1.891(3) . ?
Si1 C7 1.889(3) . ?
Si2 N1 1.736(3) . ?
Si2 C10 1.891(3) . ?
Si2 C13 1.933(3) . ?
Si2 C16 1.892(3) . ?
Si3 N2 1.753(3) . ?
Si3 C19 1.941(3) . ?
Si3 C22 1.891(4) . ?
Si3 C25 1.902(3) . ?
Si4 N2 1.772(3) . ?
Si4 C28 1.904(3) . ?
Si4 C31 1.895(3) . ?
Si4 C34 1.917(3) . ?
C1 C2 1.543(4) . ?
C1 C3 1.542(4) . ?
C4 C5 1.528(5) . ?
C4 C6 1.546(4) . ?
C7 C8 1.533(5) . ?
C7 C9 1.530(5) . ?
C10 C11 1.537(5) . ?
C10 C12 1.537(5) . ?
C13 C14 1.537(4) . ?
C13 C15 1.548(4) . ?
C16 C17 1.534(5) . ?
C16 C18 1.532(5) . ?
C19 C20 1.544(4) . ?
C19 C21 1.570(5) . ?
C22 C23 1.540(5) . ?
C22 C24 1.535(5) . ?
C25 C26 1.530(5) . ?
C25 C27 1.535(5) . ?
C28 C29 1.532(5) . ?
C28 C30 1.547(5) . ?
C31 C32 1.534(5) . ?
C31 C33 1.541(4) . ?
C34 C35 1.536(5) . ?
C34 C36 1.544(5) . ?
Tm2 N3 2.171(2) . ?
Tm2 N4 2.159(2) . ?
Tm2 C40 2.895(3) . ?
Tm2 C42 2.815(3) . ?
Tm2 C46 2.863(3) . ?
Tm2 C55 2.691(3) . ?
Tm2 C56 2.755(3) . ?
Si5 N3 1.734(2) . ?
Si5 C37 1.899(3) . ?
Si5 C40 1.929(3) . ?
Si5 C43 1.888(3) . ?
Si6 N3 1.728(3) . ?
Si6 C46 1.929(3) . ?
Si6 C49 1.886(3) . ?
Si6 C52 1.896(3) . ?
Si7 N4 1.748(2) . ?
Si7 C55 1.936(3) . ?
Si7 C60 1.897(3) . ?
Si7 C61 1.898(3) . ?
Si8 N4 1.771(2) . ?
Si8 C64 1.910(3) . ?
Si8 C67 1.891(3) . ?
Si8 C70 1.913(3) . ?
C04F C61 1.542(5) . ?
C37 C38 1.535(4) . ?
C37 C39 1.543(4) . ?
C40 C41 1.542(4) . ?
C40 C42 1.550(4) . ?
C43 C44 1.535(5) . ?
C43 C45 1.527(5) . ?
C46 C47 1.545(4) . ?
C46 C48 1.544(4) . ?
C49 C50 1.484(5) . ?
C49 C51 1.532(5) . ?
C52 C53 1.537(5) . ?
C52 C54 1.529(5) . ?
C55 C56 1.547(4) . ?
C55 C57 1.544(4) . ?
C58 C60 1.552(5) . ?
C59 C60 1.531(5) . ?
C61 C63 1.538(5) . ?
C64 C65 1.533(5) . ?
C64 C66 1.533(5) . ?
C67 C68 1.529(5) . ?
C67 C69 1.538(5) . ?
C70 C71 1.544(5) . ?
C70 C72 1.544(5) . ?
Cl1 C123 1.741(4) . ?
Cl2 C123 1.752(4) . ?
Cl3 C124 1.731(4) . ?
C124 Cl4B 1.733(6) . ?
C124 Cl4A 1.713(5) . ?
F00F C84 1.348(3) . ?
F00H C78 1.359(4) . ?
F00L C81 1.344(4) . ?
F00M C90 1.352(3) . ?
F00O C80 1.359(3) . ?
F00P C82 1.345(3) . ?
F00Q C89 1.345(4) . ?
F00S C96 1.347(4) . ?
F00T C86 1.347(4) . ?
F00U C92 1.352(4) . ?
F00Y C87 1.351(3) . ?
F00Z C75 1.338(4) . ?
F01C C93 1.344(4) . ?
F01D C88 1.344(4) . ?
F01E C94 1.344(4) . ?
F01J C95 1.342(4) . ?
F01K C76 1.346(4) . ?
F011 C74 1.355(4) . ?
F014 C83 1.351(4) . ?
F019 C77 1.352(4) . ?
C73 C74 1.379(4) . ?
C73 C78 1.396(4) . ?
C73 B1 1.649(5) . ?
C74 C75 1.379(5) . ?
C75 C76 1.379(5) . ?
C76 C77 1.369(5) . ?
C77 C78 1.372(5) . ?
C79 C80 1.382(4) . ?
C79 C84 1.388(4) . ?
C79 B1 1.658(4) . ?
C80 C81 1.376(4) . ?
C81 C82 1.377(5) . ?
C82 C83 1.363(5) . ?
C83 C84 1.385(4) . ?
C85 C86 1.391(4) . ?
C85 C90 1.376(4) . ?
C85 B1 1.657(4) . ?
C86 C87 1.375(4) . ?
C87 C88 1.370(5) . ?
C88 C89 1.371(4) . ?
C89 C90 1.388(4) . ?
C91 C92 1.383(4) . ?
C91 C96 1.390(5) . ?
C91 B1 1.661(4) . ?
C92 C93 1.387(4) . ?
C93 C94 1.371(5) . ?
C94 C95 1.375(5) . ?
C95 C96 1.378(4) . ?
F00G C116 1.355(4) . ?
F00I C98 1.352(4) . ?
F00J C122 1.353(4) . ?
F00K C105 1.356(3) . ?
F00N C102 1.353(4) . ?
F00R C118 1.353(3) . ?
F00V C109 1.359(3) . ?
F00W C112 1.354(4) . ?
F00X C121 1.344(4) . ?
F01A C99 1.349(4) . ?
F01B C119 1.341(4) . ?
F01F C114 1.344(4) . ?
F01L C120 1.342(4) . ?
F010 C108 1.345(3) . ?
F012 C106 1.341(3) . ?
F013 C113 1.346(4) . ?
F015 C101 1.347(4) . ?
F016 C107 1.342(4) . ?
F017 C115 1.351(4) . ?
F018 C100 1.343(4) . ?
C98 C99 1.387(4) . ?
C98 C103 1.385(5) . ?
C99 C100 1.366(5) . ?
C100 C101 1.373(5) . ?
C101 C102 1.376(4) . ?
C102 C103 1.384(4) . ?
C103 B2 1.662(4) . ?
C105 C106 1.375(4) . ?
C105 C110 1.397(4) . ?
C106 C107 1.371(4) . ?
C107 C108 1.375(4) . ?
C108 C109 1.372(4) . ?
C109 C110 1.390(4) . ?
C110 B2 1.651(4) . ?
C111 C112 1.381(5) . ?
C111 C116 1.397(4) . ?
C111 B2 1.656(4) . ?
C112 C113 1.381(5) . ?
C113 C114 1.376(5) . ?
C114 C115 1.364(5) . ?
C115 C116 1.377(4) . ?
C117 C118 1.390(4) . ?
C117 C122 1.392(4) . ?
C117 B2 1.653(5) . ?
C118 C119 1.381(5) . ?
C119 C120 1.380(5) . ?
C120 C121 1.366(5) . ?
C121 C122 1.385(5) . ?

loop_
_geom_angle_atom_site_label_1
_geom_angle_atom_site_label_2
_geom_angle_atom_site_label_3
_geom_angle
_geom_angle_site_symmetry_1
_geom_angle_site_symmetry_3
_geom_angle_publ_flag
N1 Tm1 C1 68.05(9) . . ?
N1 Tm1 C3 86.86(9) . . ?
N1 Tm1 C13 67.81(9) . . ?
N1 Tm1 C19 153.20(10) . . ?
N1 Tm1 C20 142.26(10) . . ?
N2 Tm1 N1 125.49(9) . . ?
N2 Tm1 C1 128.32(9) . . ?
N2 Tm1 C3 96.86(9) . . ?
N2 Tm1 C13 103.72(9) . . ?
N2 Tm1 C19 72.43(10) . . ?
N2 Tm1 C20 92.08(10) . . ?
C3 Tm1 C1 31.52(9) . . ?
C3 Tm1 C13 153.61(9) . . ?
C13 Tm1 C1 125.03(9) . . ?
C19 Tm1 C1 119.20(9) . . ?
C19 Tm1 C3 112.45(10) . . ?
C19 Tm1 C13 89.66(10) . . ?
C19 Tm1 C20 32.56(9) . . ?
C20 Tm1 C1 86.64(9) . . ?
C20 Tm1 C3 84.87(10) . . ?
C20 Tm1 C13 110.36(10) . . ?
N1 Si1 C1 102.14(12) . . ?
N1 Si1 C4 113.02(13) . . ?
N1 Si1 C7 117.32(14) . . ?
C4 Si1 C1 106.48(14) . . ?
C7 Si1 C1 110.01(14) . . ?
C7 Si1 C4 107.30(15) . . ?
N1 Si2 C10 114.57(13) . . ?
N1 Si2 C13 101.32(13) . . ?
N1 Si2 C16 111.40(13) . . ?
C10 Si2 C13 108.95(15) . . ?
C10 Si2 C16 113.77(15) . . ?
C16 Si2 C13 105.65(14) . . ?
N2 Si3 C19 104.56(13) . . ?
N2 Si3 C22 112.79(15) . . ?
N2 Si3 C25 110.77(14) . . ?
C22 Si3 C19 108.72(17) . . ?
C22 Si3 C25 112.43(15) . . ?
C25 Si3 C19 107.08(15) . . ?
N2 Si4 C28 105.12(13) . . ?
N2 Si4 C31 110.18(13) . . ?
N2 Si4 C34 114.08(15) . . ?
C28 Si4 C34 108.60(16) . . ?
C31 Si4 C28 105.87(15) . . ?
C31 Si4 C34 112.39(15) . . ?
Si1 N1 Tm1 109.07(12) . . ?
Si1 N1 Si2 137.06(15) . . ?
Si2 N1 Tm1 108.01(11) . . ?
Si3 N2 Tm1 102.84(12) . . ?
Si3 N2 Si4 126.45(14) . . ?
Si4 N2 Tm1 130.70(13) . . ?
Si1 C1 Tm1 80.73(10) . . ?
C2 C1 Tm1 162.2(2) . . ?
C2 C1 Si1 114.0(2) . . ?
C3 C1 Tm1 73.42(16) . . ?
C3 C1 Si1 117.5(2) . . ?
C3 C1 C2 106.0(2) . . ?
C1 C3 Tm1 75.06(16) . . ?
C5 C4 Si1 112.7(2) . . ?
C5 C4 C6 109.3(3) . . ?
C6 C4 Si1 115.7(2) . . ?
C8 C7 Si1 112.4(2) . . ?
C9 C7 Si1 117.3(2) . . ?
C9 C7 C8 108.6(3) . . ?
C11 C10 Si2 116.7(2) . . ?
C11 C10 C12 109.4(3) . . ?
C12 C10 Si2 110.5(2) . . ?
Si2 C13 Tm1 80.57(10) . . ?
C14 C13 Tm1 82.80(18) . . ?
C14 C13 Si2 112.0(2) . . ?
C14 C13 C15 109.9(3) . . ?
C15 C13 Tm1 150.3(2) . . ?
C15 C13 Si2 116.3(2) . . ?
C17 C16 Si2 116.7(2) . . ?
C18 C16 Si2 113.3(2) . . ?
C18 C16 C17 109.9(3) . . ?
Si3 C19 Tm1 80.09(11) . . ?
C20 C19 Tm1 75.30(18) . . ?
C20 C19 Si3 118.1(2) . . ?
C20 C19 C21 105.9(3) . . ?
C21 C19 Tm1 160.4(3) . . ?
C21 C19 Si3 114.8(2) . . ?
C19 C20 Tm1 72.13(18) . . ?
C23 C22 Si3 114.8(2) . . ?
C24 C22 Si3 114.8(3) . . ?
C24 C22 C23 108.0(3) . . ?
C26 C25 Si3 116.1(2) . . ?
C26 C25 C27 109.7(3) . . ?
C27 C25 Si3 115.2(2) . . ?
C29 C28 Si4 114.8(2) . . ?
C29 C28 C30 109.1(3) . . ?
C30 C28 Si4 117.7(2) . . ?
C32 C31 Si4 116.2(2) . . ?
C32 C31 C33 108.5(3) . . ?
C33 C31 Si4 116.8(2) . . ?
C35 C34 Si4 116.6(2) . . ?
C35 C34 C36 108.5(3) . . ?
C36 C34 Si4 112.3(3) . . ?
N3 Tm2 C40 67.10(9) . . ?
N3 Tm2 C42 86.45(9) . . ?
N3 Tm2 C46 66.65(9) . . ?
N3 Tm2 C55 152.74(10) . . ?
N3 Tm2 C56 139.89(9) . . ?
N4 Tm2 N3 127.93(9) . . ?
N4 Tm2 C40 128.41(9) . . ?
N4 Tm2 C42 96.99(9) . . ?
N4 Tm2 C46 104.17(9) . . ?
N4 Tm2 C55 72.56(9) . . ?
N4 Tm2 C56 91.70(9) . . ?
C42 Tm2 C40 31.46(9) . . ?
C42 Tm2 C46 152.44(9) . . ?
C46 Tm2 C40 124.36(9) . . ?
C55 Tm2 C40 117.17(9) . . ?
C55 Tm2 C42 110.73(10) . . ?
C55 Tm2 C46 92.55(9) . . ?
C55 Tm2 C56 32.97(9) . . ?
C56 Tm2 C40 84.22(9) . . ?
C56 Tm2 C42 82.20(10) . . ?
C56 Tm2 C46 114.16(10) . . ?
N3 Si5 C37 112.36(13) . . ?
N3 Si5 C40 102.75(12) . . ?
N3 Si5 C43 116.85(13) . . ?
C37 Si5 C40 106.72(14) . . ?
C43 Si5 C37 107.68(14) . . ?
C43 Si5 C40 109.98(14) . . ?
N3 Si6 C46 101.01(13) . . ?
N3 Si6 C49 121.55(15) . . ?
N3 Si6 C52 112.19(14) . . ?
C49 Si6 C46 108.84(15) . . ?
C49 Si6 C52 106.77(17) . . ?
C52 Si6 C46 105.23(14) . . ?
N4 Si7 C55 103.83(12) . . ?
N4 Si7 C60 113.48(14) . . ?
N4 Si7 C61 111.25(14) . . ?
C60 Si7 C55 109.71(15) . . ?
C60 Si7 C61 111.28(15) . . ?
C61 Si7 C55 106.80(15) . . ?
N4 Si8 C64 104.83(13) . . ?
N4 Si8 C67 109.52(14) . . ?
N4 Si8 C70 114.29(14) . . ?
C64 Si8 C70 109.47(16) . . ?
C67 Si8 C64 106.07(15) . . ?
C67 Si8 C70 112.10(15) . . ?
Si5 N3 Tm2 109.67(12) . . ?
Si6 N3 Tm2 108.49(12) . . ?
Si6 N3 Si5 137.75(15) . . ?
Si7 N4 Tm2 102.57(11) . . ?
Si7 N4 Si8 127.07(14) . . ?
Si8 N4 Tm2 130.35(13) . . ?
C38 C37 Si5 113.1(2) . . ?
C38 C37 C39 109.2(3) . . ?
C39 C37 Si5 116.3(2) . . ?
Si5 C40 Tm2 80.48(10) . . ?
C41 C40 Tm2 165.5(2) . . ?
C41 C40 Si5 112.4(2) . . ?
C41 C40 C42 106.1(3) . . ?
C42 C40 Tm2 71.45(16) . . ?
C42 C40 Si5 118.2(2) . . ?
C40 C42 Tm2 77.09(17) . . ?
C44 C43 Si5 112.6(2) . . ?
C45 C43 Si5 116.1(2) . . ?
C45 C43 C44 109.7(3) . . ?
Si6 C46 Tm2 80.42(10) . . ?
C47 C46 Tm2 81.15(18) . . ?
C47 C46 Si6 114.6(2) . . ?
C48 C46 Tm2 153.8(2) . . ?
C48 C46 Si6 114.9(2) . . ?
C48 C46 C47 108.5(3) . . ?
C50 C49 Si6 123.0(3) . . ?
C50 C49 C51 110.2(3) . . ?
C51 C49 Si6 113.1(2) . . ?
C53 C52 Si6 116.3(2) . . ?
C54 C52 Si6 115.1(2) . . ?
C54 C52 C53 109.6(3) . . ?
Si7 C55 Tm2 80.99(10) . . ?
C56 C55 Tm2 75.79(16) . . ?
C56 C55 Si7 117.5(2) . . ?
C57 C55 Tm2 160.5(2) . . ?
C57 C55 Si7 113.0(2) . . ?
C57 C55 C56 107.0(3) . . ?
C55 C56 Tm2 71.24(16) . . ?
C58 C60 Si7 114.2(3) . . ?
C59 C60 Si7 114.6(2) . . ?
C59 C60 C58 108.7(3) . . ?
C04F C61 Si7 115.9(2) . . ?
C63 C61 Si7 115.4(2) . . ?
C63 C61 C04F 109.5(3) . . ?
C65 C64 Si8 114.5(2) . . ?
C66 C64 Si8 117.1(3) . . ?
C66 C64 C65 109.5(3) . . ?
C68 C67 Si8 116.0(2) . . ?
C68 C67 C69 108.2(3) . . ?
C69 C67 Si8 117.3(3) . . ?
C71 C70 Si8 112.5(2) . . ?
C71 C70 C72 107.8(3) . . ?
C72 C70 Si8 115.8(3) . . ?
Cl1 C123 Cl2 112.3(2) . . ?
Cl3 C124 Cl4B 112.4(4) . . ?
Cl4A C124 Cl3 115.0(3) . . ?
C74 C73 C78 112.8(3) . . ?
C74 C73 B1 127.4(3) . . ?
C78 C73 B1 119.3(3) . . ?
F011 C74 C73 121.3(3) . . ?
F011 C74 C75 114.4(3) . . ?
C75 C74 C73 124.4(3) . . ?
F00Z C75 C74 120.8(3) . . ?
F00Z C75 C76 119.4(3) . . ?
C74 C75 C76 119.8(3) . . ?
F01K C76 C75 120.8(3) . . ?
F01K C76 C77 120.6(3) . . ?
C77 C76 C75 118.6(3) . . ?
F019 C77 C76 120.1(3) . . ?
F019 C77 C78 120.5(3) . . ?
C76 C77 C78 119.5(3) . . ?
F00H C78 C73 118.8(3) . . ?
F00H C78 C77 116.3(3) . . ?
C77 C78 C73 124.9(3) . . ?
C80 C79 C84 113.4(3) . . ?
C80 C79 B1 119.4(3) . . ?
C84 C79 B1 126.9(3) . . ?
F00O C80 C79 119.2(3) . . ?
F00O C80 C81 115.7(3) . . ?
C81 C80 C79 125.1(3) . . ?
F00L C81 C80 120.9(3) . . ?
F00L C81 C82 120.2(3) . . ?
C80 C81 C82 119.0(3) . . ?
F00P C82 C81 120.1(3) . . ?
F00P C82 C83 121.1(3) . . ?
C83 C82 C81 118.9(3) . . ?
F014 C83 C82 119.7(3) . . ?
F014 C83 C84 120.0(3) . . ?
C82 C83 C84 120.4(3) . . ?
F00F C84 C79 121.4(3) . . ?
F00F C84 C83 115.3(3) . . ?
C83 C84 C79 123.4(3) . . ?
C86 C85 B1 118.7(3) . . ?
C90 C85 C86 113.5(3) . . ?
C90 C85 B1 127.5(3) . . ?
F00T C86 C85 119.1(3) . . ?
F00T C86 C87 116.3(3) . . ?
C87 C86 C85 124.6(3) . . ?
F00Y C87 C86 120.9(3) . . ?
F00Y C87 C88 119.7(3) . . ?
C88 C87 C86 119.4(3) . . ?
F01D C88 C87 121.2(3) . . ?
F01D C88 C89 120.1(3) . . ?
C87 C88 C89 118.7(3) . . ?
F00Q C89 C88 119.8(3) . . ?
F00Q C89 C90 120.2(3) . . ?
C88 C89 C90 120.0(3) . . ?
F00M C90 C85 121.7(3) . . ?
F00M C90 C89 114.5(3) . . ?
C85 C90 C89 123.8(3) . . ?
C92 C91 C96 113.7(3) . . ?
C92 C91 B1 126.4(3) . . ?
C96 C91 B1 119.3(3) . . ?
F00U C92 C91 121.3(3) . . ?
F00U C92 C93 114.8(3) . . ?
C91 C92 C93 123.9(3) . . ?
F01C C93 C92 120.3(3) . . ?
F01C C93 C94 119.9(3) . . ?
C94 C93 C92 119.8(3) . . ?
F01E C94 C93 120.7(3) . . ?
F01E C94 C95 120.6(3) . . ?
C93 C94 C95 118.7(3) . . ?
F01J C95 C94 120.1(3) . . ?
F01J C95 C96 120.2(3) . . ?
C94 C95 C96 119.8(3) . . ?
F00S C96 C91 119.7(3) . . ?
F00S C96 C95 116.3(3) . . ?
C95 C96 C91 124.0(3) . . ?
C73 B1 C79 113.7(3) . . ?
C73 B1 C85 101.8(2) . . ?
C73 B1 C91 113.9(2) . . ?
C79 B1 C91 100.7(2) . . ?
C85 B1 C79 113.6(2) . . ?
C85 B1 C91 113.7(3) . . ?
F00I C98 C99 114.9(3) . . ?
F00I C98 C103 121.3(3) . . ?
C103 C98 C99 123.8(3) . . ?
F01A C99 C98 120.1(3) . . ?
F01A C99 C100 120.2(3) . . ?
C100 C99 C98 119.7(3) . . ?
F018 C100 C99 120.1(3) . . ?
F018 C100 C101 120.7(3) . . ?
C99 C100 C101 119.2(3) . . ?
F015 C101 C100 119.6(3) . . ?
F015 C101 C102 121.2(3) . . ?
C100 C101 C102 119.1(3) . . ?
F00N C102 C101 115.8(3) . . ?
F00N C102 C103 119.5(3) . . ?
C101 C102 C103 124.7(3) . . ?
C98 C103 B2 126.4(3) . . ?
C102 C103 C98 113.4(3) . . ?
C102 C103 B2 120.1(3) . . ?
F00K C105 C106 115.1(3) . . ?
F00K C105 C110 120.8(3) . . ?
C106 C105 C110 124.1(3) . . ?
F012 C106 C105 120.5(3) . . ?
F012 C106 C107 119.4(3) . . ?
C107 C106 C105 120.1(3) . . ?
F016 C107 C106 120.8(3) . . ?
F016 C107 C108 120.4(3) . . ?
C106 C107 C108 118.8(3) . . ?
F010 C108 C107 119.5(3) . . ?
F010 C108 C109 121.4(3) . . ?
C109 C108 C107 119.1(3) . . ?
F00V C109 C108 115.9(3) . . ?
F00V C109 C110 118.8(3) . . ?
C108 C109 C110 125.3(3) . . ?
C105 C110 B2 127.5(3) . . ?
C109 C110 C105 112.5(3) . . ?
C109 C110 B2 120.0(3) . . ?
C112 C111 C116 112.8(3) . . ?
C112 C111 B2 127.1(3) . . ?
C116 C111 B2 119.8(3) . . ?
F00W C112 C111 121.0(3) . . ?
F00W C112 C113 114.6(3) . . ?
C113 C112 C111 124.5(3) . . ?
F013 C113 C112 120.2(3) . . ?
F013 C113 C114 120.1(3) . . ?
C114 C113 C112 119.7(3) . . ?
F01F C114 C113 120.4(3) . . ?
F01F C114 C115 120.9(3) . . ?
C115 C114 C113 118.7(3) . . ?
F017 C115 C114 119.7(3) . . ?
F017 C115 C116 120.5(3) . . ?
C114 C115 C116 119.7(3) . . ?
F00G C116 C111 119.3(3) . . ?
F00G C116 C115 116.2(3) . . ?
C115 C116 C111 124.5(3) . . ?
C118 C117 C122 112.9(3) . . ?
C118 C117 B2 120.0(3) . . ?
C122 C117 B2 126.7(3) . . ?
F00R C118 C117 119.3(3) . . ?
F00R C118 C119 115.9(3) . . ?
C119 C118 C117 124.8(3) . . ?
F01B C119 C118 120.9(3) . . ?
F01B C119 C120 119.9(3) . . ?
C120 C119 C118 119.2(3) . . ?
F01L C120 C119 120.3(3) . . ?
F01L C120 C121 120.6(3) . . ?
C121 C120 C119 119.1(3) . . ?
F00X C121 C120 120.3(3) . . ?
F00X C121 C122 120.0(3) . . ?
C120 C121 C122 119.7(3) . . ?
F00J C122 C117 120.6(3) . . ?
F00J C122 C121 115.0(3) . . ?
C121 C122 C117 124.4(3) . . ?
C110 B2 C103 112.8(2) . . ?
C110 B2 C111 112.9(3) . . ?
C110 B2 C117 101.7(2) . . ?
C111 B2 C103 102.1(2) . . ?
C117 B2 C103 113.9(3) . . ?
C117 B2 C111 113.8(2) . . ?

_shelx_res_file                  
;
TITL rdpm78_a.res in P-1
    rdpm78.res
    created by SHELXL-2017/1 at 14:16:00 on 27-Nov-2017
REM Old TITL rdpm78 in P-1 #2
REM SHELXT solution in P-1
REM R1 0.088, Rweak 0.008, Alpha 0.048, Orientation as input
REM Formula found by SHELXT: C113 B4 N8 F44 Si11 Tm2
CELL 0.71073 16.308356 16.801977 25.475123 89.3578 88.4783 88.0167
ZERR 4 0.000284 0.000365 0.000549 0.0018 0.0016 0.0016
LATT 1
SFAC C H B Cl F N Si Tm
UNIT 244 344 4 8 80 8 16 4
SADI 0.01 Cl4A C124 Cl4B C124 Cl3 C124 Cl2 C123 Cl1 C123
DELU 0.008 0.008 Cl3 > Cl4A
RIGU

L.S. 4
PLAN  20
CONN 20 Tm1
FREE Tm1 Si1
FREE Tm1 Si2
FREE Tm1 Si3
CONN 20 Tm2
FREE Tm2 Si7
FREE Tm2 Si6
FREE Tm2 Si5
list 4
fmap 2 53
acta
SHEL 100 0.83
OMIT 3 -3 1
OMIT -10 3 1
OMIT -12 -4 3
OMIT 3 -3 2
OMIT 9 -1 1
OMIT 1 6 1
OMIT -5 4 1
OMIT -2 5 2
OMIT 1 7 3
OMIT 0 -8 1
OMIT -1 8 1
OMIT 2 -8 1
OMIT 4 -4 1
OMIT -2 4 8
REM <olex2.extras>
REM <HklSrc "%.\\rdpm78.hkl">
REM </olex2.extras>

WGHT    0.019100   10.948800
FVAR       1.62370   0.40746
TM1   8    0.347044    0.271920    0.358695    11.00000    0.01825    0.01756 =
         0.01946   -0.00244    0.00245   -0.00290
SI1   7    0.490884    0.384200    0.321650    11.00000    0.01825    0.02103 =
         0.02125   -0.00221    0.00157   -0.00418
SI2   7    0.374907    0.304796    0.237319    11.00000    0.02493    0.01774 =
         0.01828   -0.00090   -0.00025   -0.00187
SI3   7    0.243191    0.146875    0.415121    11.00000    0.02347    0.02627 =
         0.02057   -0.00440    0.00336   -0.00990
SI4   7    0.404961    0.065290    0.367949    11.00000    0.02560    0.01772 =
         0.02241   -0.00018   -0.00324   -0.00101
N1    6    0.424318    0.317281    0.296027    11.00000    0.02034    0.01795 =
         0.01760   -0.00092    0.00161   -0.00314
N2    6    0.337588    0.148238    0.380644    11.00000    0.01887    0.02015 =
         0.01928   -0.00196    0.00030   -0.00363
C1    1    0.458640    0.384319    0.395447    11.00000    0.01766    0.02239 =
         0.02092   -0.00434   -0.00033   -0.00285
AFIX  13
H1    2    0.399132    0.394759    0.396869    11.00000   -1.20000
AFIX   0
C2    1    0.496312    0.451177    0.427056    11.00000    0.03068    0.02559 =
         0.02718   -0.00331   -0.00424   -0.00658
AFIX 137
H2A   2    0.555092    0.446036    0.424553    11.00000   -1.50000
H2B   2    0.478650    0.447054    0.463203    11.00000   -1.50000
H2C   2    0.478626    0.502025    0.413072    11.00000   -1.50000
AFIX   0
C3    1    0.474334    0.306791    0.427148    11.00000    0.02598    0.02686 =
         0.02770   -0.00298   -0.00297   -0.00529
AFIX 137
H3A   2    0.459029    0.262098    0.406869    11.00000   -1.50000
H3B   2    0.442233    0.308618    0.459277    11.00000   -1.50000
H3C   2    0.531507    0.301401    0.435031    11.00000   -1.50000
AFIX   0
C4    1    0.472468    0.489486    0.296587    11.00000    0.03220    0.02330 =
         0.02391   -0.00095    0.00165   -0.00751
AFIX  13
H4    2    0.472423    0.486156    0.258207    11.00000   -1.20000
AFIX   0
C5    1    0.388125    0.524400    0.313290    11.00000    0.03567    0.01868 =
         0.03614   -0.00331   -0.00535    0.00003
AFIX 137
H5A   2    0.346644    0.487861    0.304737    11.00000   -1.50000
H5B   2    0.378165    0.574042    0.295150    11.00000   -1.50000
H5C   2    0.386587    0.533229    0.350474    11.00000   -1.50000
AFIX   0
C6    1    0.538971    0.549066    0.309539    11.00000    0.04116    0.02614 =
         0.03499   -0.00274    0.00384   -0.01221
AFIX 137
H6A   2    0.542814    0.553140    0.346945    11.00000   -1.50000
H6B   2    0.524490    0.600390    0.294913    11.00000   -1.50000
H6C   2    0.590915    0.530676    0.294804    11.00000   -1.50000
AFIX   0
C7    1    0.604538    0.360017    0.313885    11.00000    0.01583    0.03299 =
         0.03758   -0.00701    0.00272   -0.00633
AFIX  13
H7    2    0.631814    0.399169    0.334983    11.00000   -1.20000
AFIX   0
C8    1    0.636430    0.372287    0.257336    11.00000    0.03037    0.04380 =
         0.04400   -0.00373    0.01446   -0.00526
AFIX 137
H8A   2    0.616607    0.331287    0.235515    11.00000   -1.50000
H8B   2    0.695348    0.369858    0.256533    11.00000   -1.50000
H8C   2    0.617309    0.423399    0.244541    11.00000   -1.50000
AFIX   0
C9    1    0.635623    0.278310    0.333468    11.00000    0.02077    0.05163 =
         0.04470    0.00334    0.00317    0.00537
AFIX 137
H9A   2    0.621412    0.272328    0.370076    11.00000   -1.50000
H9B   2    0.694184    0.273943    0.328658    11.00000   -1.50000
H9C   2    0.610781    0.237386    0.313958    11.00000   -1.50000
AFIX   0
C10   1    0.371984    0.395874    0.193060    11.00000    0.04707    0.02109 =
         0.02281    0.00103   -0.00326   -0.00590
AFIX  13
H10   2    0.367601    0.442174    0.216148    11.00000   -1.20000
AFIX   0
C11   1    0.300081    0.404137    0.155386    11.00000    0.05603    0.03258 =
         0.03248    0.00765   -0.01131    0.00013
AFIX 137
H11A  2    0.299181    0.357658    0.133860    11.00000   -1.50000
H11B  2    0.306713    0.450427    0.133456    11.00000   -1.50000
H11C  2    0.249425    0.409488    0.175303    11.00000   -1.50000
AFIX   0
C12   1    0.453400    0.402315    0.161721    11.00000    0.05614    0.03405 =
         0.03318    0.00729    0.00565   -0.01374
AFIX 137
H12A  2    0.498227    0.399931    0.185427    11.00000   -1.50000
H12B  2    0.453489    0.451972    0.142713    11.00000   -1.50000
H12C  2    0.459323    0.359063    0.137456    11.00000   -1.50000
AFIX   0
C13   1    0.264585    0.284149    0.262222    11.00000    0.02231    0.02322 =
         0.02288    0.00012   -0.00551    0.00166
AFIX  13
H13   2    0.270253    0.243713    0.290032    11.00000   -1.20000
AFIX   0
C14   1    0.222849    0.357483    0.288427    11.00000    0.02593    0.02816 =
         0.03729   -0.00115   -0.00215    0.00425
AFIX 137
H14A  2    0.256106    0.374952    0.316326    11.00000   -1.50000
H14B  2    0.169906    0.343762    0.302437    11.00000   -1.50000
H14C  2    0.216474    0.399529    0.262882    11.00000   -1.50000
AFIX   0
C15   1    0.206751    0.249325    0.221765    11.00000    0.03024    0.03700 =
         0.03158    0.00148   -0.01008   -0.00610
AFIX 137
H15A  2    0.201032    0.285698    0.192657    11.00000   -1.50000
H15B  2    0.153890    0.241431    0.238103    11.00000   -1.50000
H15C  2    0.229472    0.199256    0.209451    11.00000   -1.50000
AFIX   0
C16   1    0.412975    0.210687    0.203061    11.00000    0.03052    0.02229 =
         0.02308   -0.00230    0.00127   -0.00070
AFIX  13
H16   2    0.388490    0.166983    0.223103    11.00000   -1.20000
AFIX   0
C17   1    0.386077    0.200042    0.146387    11.00000    0.04446    0.03423 =
         0.02829   -0.00839    0.00126   -0.00269
AFIX 137
H17A  2    0.328799    0.214380    0.143956    11.00000   -1.50000
H17B  2    0.395192    0.145452    0.136422    11.00000   -1.50000
H17C  2    0.417410    0.233634    0.123318    11.00000   -1.50000
AFIX   0
C18   1    0.505923    0.195745    0.206301    11.00000    0.03885    0.03751 =
         0.03623   -0.01423    0.00282    0.00584
AFIX 137
H18A  2    0.533634    0.232441    0.183413    11.00000   -1.50000
H18B  2    0.519922    0.142191    0.195776    11.00000   -1.50000
H18C  2    0.522451    0.203240    0.241744    11.00000   -1.50000
AFIX   0
C19   1    0.199751    0.255667    0.410509    11.00000    0.02271    0.03151 =
         0.02988   -0.01043    0.00704   -0.00275
AFIX  13
H19   2    0.205260    0.270946    0.373377    11.00000   -1.20000
AFIX   0
C20   1    0.242925    0.320388    0.441044    11.00000    0.03425    0.03516 =
         0.04310   -0.01785    0.01241   -0.00876
AFIX 137
H20A  2    0.301280    0.313669    0.435951    11.00000   -1.50000
H20B  2    0.228979    0.315653    0.477768    11.00000   -1.50000
H20C  2    0.225356    0.372077    0.428395    11.00000   -1.50000
AFIX   0
C21   1    0.105898    0.266490    0.425049    11.00000    0.02331    0.06246 =
         0.06442   -0.02109    0.01043   -0.00264
AFIX 137
H21A  2    0.076046    0.226488    0.407836    11.00000   -1.50000
H21B  2    0.086404    0.318328    0.413820    11.00000   -1.50000
H21C  2    0.097860    0.261270    0.462379    11.00000   -1.50000
AFIX   0
C22   1    0.254295    0.118826    0.486746    11.00000    0.04694    0.04215 =
         0.02305   -0.00454    0.00554   -0.01713
AFIX  13
H22   2    0.259359    0.060554    0.488086    11.00000   -1.20000
AFIX   0
C23   1    0.331746    0.149231    0.512167    11.00000    0.04698    0.05940 =
         0.02331   -0.00493   -0.00138   -0.01058
AFIX 137
H23A  2    0.379347    0.133104    0.491446    11.00000   -1.50000
H23B  2    0.336056    0.127253    0.546971    11.00000   -1.50000
H23C  2    0.328118    0.206292    0.513933    11.00000   -1.50000
AFIX   0
C24   1    0.180018    0.142065    0.522289    11.00000    0.05725    0.07904 =
         0.03202   -0.01630    0.01997   -0.03484
AFIX 137
H24A  2    0.176616    0.198882    0.526033    11.00000   -1.50000
H24B  2    0.186181    0.117383    0.556189    11.00000   -1.50000
H24C  2    0.130807    0.124462    0.506872    11.00000   -1.50000
AFIX   0
C25   1    0.168660    0.081691    0.380693    11.00000    0.03192    0.03052 =
         0.02860   -0.00532    0.00138   -0.01378
AFIX  13
H25   2    0.202509    0.036625    0.367354    11.00000   -1.20000
AFIX   0
C26   1    0.102592    0.043961    0.415663    11.00000    0.05397    0.06627 =
         0.04059   -0.00548    0.00258   -0.04572
AFIX 137
H26A  2    0.127651    0.019022    0.445595    11.00000   -1.50000
H26B  2    0.075216    0.004748    0.396089    11.00000   -1.50000
H26C  2    0.063445    0.084435    0.427249    11.00000   -1.50000
AFIX   0
C27   1    0.129264    0.119253    0.331842    11.00000    0.02621    0.04354 =
         0.03667   -0.00803   -0.00339   -0.00859
AFIX 137
H27A  2    0.085809    0.156071    0.342483    11.00000   -1.50000
H27B  2    0.107396    0.078222    0.310931    11.00000   -1.50000
H27C  2    0.169950    0.146957    0.311564    11.00000   -1.50000
AFIX   0
C28   1    0.512409    0.104766    0.373561    11.00000    0.02398    0.02135 =
         0.04200   -0.00284   -0.00482    0.00370
AFIX  13
H28   2    0.508344    0.158929    0.358964    11.00000   -1.20000
AFIX   0
C29   1    0.540324    0.115607    0.429894    11.00000    0.03111    0.03111 =
         0.04761   -0.00234   -0.01480    0.00074
AFIX 137
H29A  2    0.496289    0.139764    0.450537    11.00000   -1.50000
H29B  2    0.586752    0.149221    0.429649    11.00000   -1.50000
H29C  2    0.555427    0.064629    0.444801    11.00000   -1.50000
AFIX   0
C30   1    0.582696    0.063227    0.341072    11.00000    0.02588    0.03908 =
         0.06371   -0.00787    0.00008    0.00806
AFIX 137
H30A  2    0.590802    0.009426    0.353447    11.00000   -1.50000
H30B  2    0.632313    0.091499    0.344878    11.00000   -1.50000
H30C  2    0.568590    0.062981    0.304728    11.00000   -1.50000
AFIX   0
C31   1    0.396775    0.032895    0.297312    11.00000    0.03486    0.01895 =
         0.02457   -0.00135    0.00029   -0.00080
AFIX  13
H31   2    0.427788    0.071955    0.276816    11.00000   -1.20000
AFIX   0
C32   1    0.310529    0.037667    0.274616    11.00000    0.03888    0.03200 =
         0.02538   -0.00553   -0.00433   -0.00321
AFIX 137
H32A  2    0.277865   -0.003027    0.290450    11.00000   -1.50000
H32B  2    0.314403    0.030016    0.237333    11.00000   -1.50000
H32C  2    0.285348    0.088999    0.281861    11.00000   -1.50000
AFIX   0
C33   1    0.437528   -0.048238    0.282713    11.00000    0.05325    0.02531 =
         0.03685   -0.00734   -0.00091    0.00352
AFIX 137
H33A  2    0.491691   -0.052092    0.296594    11.00000   -1.50000
H33B  2    0.440985   -0.052910    0.245190    11.00000   -1.50000
H33C  2    0.405301   -0.090264    0.297257    11.00000   -1.50000
AFIX   0
C34   1    0.392782   -0.021335    0.416812    11.00000    0.05467    0.02273 =
         0.02603    0.00334   -0.00703   -0.00281
AFIX  13
H34   2    0.389685    0.002340    0.451821    11.00000   -1.20000
AFIX   0
C35   1    0.315444   -0.070220    0.412233    11.00000    0.06233    0.02772 =
         0.03973    0.01066    0.00185   -0.00938
AFIX 137
H35A  2    0.267917   -0.037883    0.422007    11.00000   -1.50000
H35B  2    0.319213   -0.115852    0.435168    11.00000   -1.50000
H35C  2    0.310881   -0.087468    0.376663    11.00000   -1.50000
AFIX   0
C36   1    0.468469   -0.079112    0.416237    11.00000    0.06353    0.02715 =
         0.04516    0.00665   -0.01803    0.00249
AFIX 137
H36A  2    0.472767   -0.105781    0.383097    11.00000   -1.50000
H36B  2    0.462656   -0.117751    0.444014    11.00000   -1.50000
H36C  2    0.517058   -0.049736    0.421242    11.00000   -1.50000
AFIX   0

TM2   8    0.820416    0.800559    0.151015    11.00000    0.01827    0.01603 =
         0.02000    0.00012   -0.00414   -0.00183
SI5   7    0.967121    0.910357    0.183376    11.00000    0.01658    0.01760 =
         0.02077    0.00004   -0.00159   -0.00128
SI6   7    0.859261    0.818643    0.271667    11.00000    0.01996    0.01967 =
         0.01682   -0.00177   -0.00116   -0.00178
SI7   7    0.710647    0.686731    0.094629    11.00000    0.02269    0.01893 =
         0.02019    0.00169   -0.00524   -0.00533
SI8   7    0.870919    0.594397    0.131178    11.00000    0.02597    0.01696 =
         0.02450   -0.00209   -0.00375    0.00119
N3    6    0.901550    0.841144    0.210599    11.00000    0.01858    0.01747 =
         0.01984   -0.00130   -0.00303    0.00019
N4    6    0.805684    0.680238    0.124793    11.00000    0.01981    0.01648 =
         0.02174    0.00122   -0.00143   -0.00143
C04F  1    0.563455    0.592349    0.096474    11.00000    0.04023    0.04475 =
         0.04165   -0.00227   -0.00377   -0.02326
AFIX 137
H04A  2    0.527152    0.636264    0.087400    11.00000   -1.50000
H04B  2    0.533395    0.553314    0.116069    11.00000   -1.50000
H04C  2    0.586502    0.568765    0.065010    11.00000   -1.50000
AFIX   0
C37   1    0.948360    1.013404    0.212121    11.00000    0.02636    0.01917 =
         0.02541   -0.00157   -0.00328   -0.00030
AFIX  13
H37   2    0.945371    1.005606    0.250296    11.00000   -1.20000
AFIX   0
C38   1    0.865351    1.051869    0.197197    11.00000    0.03098    0.02201 =
         0.03523   -0.00126   -0.00474    0.00127
AFIX 137
H38A  2    0.822513    1.015476    0.205074    11.00000   -1.50000
H38B  2    0.866169    1.064372    0.160328    11.00000   -1.50000
H38C  2    0.855456    1.099816    0.216856    11.00000   -1.50000
AFIX   0
C39   1    1.016399    1.073569    0.201647    11.00000    0.03490    0.02301 =
         0.04333   -0.00235   -0.00793   -0.00504
AFIX 137
H39A  2    1.019182    1.086673    0.164881    11.00000   -1.50000
H39B  2    1.068165    1.050458    0.212120    11.00000   -1.50000
H39C  2    1.004189    1.121014    0.221422    11.00000   -1.50000
AFIX   0
C40   1    0.933972    0.916869    0.111305    11.00000    0.02001    0.02470 =
         0.02192    0.00280   -0.00110   -0.00227
AFIX  13
H40   2    0.875275    0.931560    0.112190    11.00000   -1.20000
AFIX   0
C41   1    0.977161    0.983334    0.080149    11.00000    0.03468    0.02940 =
         0.02952    0.00730   -0.00061   -0.00866
AFIX 137
H41A  2    1.035529    0.974116    0.081093    11.00000   -1.50000
H41B  2    0.962760    1.033945    0.095582    11.00000   -1.50000
H41C  2    0.960079    0.983319    0.044376    11.00000   -1.50000
AFIX   0
C42   1    0.944218    0.841029    0.077349    11.00000    0.02822    0.02943 =
         0.02473   -0.00278    0.00682   -0.00691
AFIX 137
H42A  2    0.925534    0.795930    0.097185    11.00000   -1.50000
H42B  2    1.001040    0.832472    0.067500    11.00000   -1.50000
H42C  2    0.912425    0.847711    0.046331    11.00000   -1.50000
AFIX   0
C43   1    1.080730    0.885519    0.186139    11.00000    0.01713    0.02638 =
         0.03042    0.00376    0.00001   -0.00368
AFIX  13
H43   2    1.107941    0.928733    0.167182    11.00000   -1.20000
AFIX   0
C44   1    1.112644    0.886642    0.242273    11.00000    0.02261    0.03999 =
         0.03993    0.00003   -0.00671   -0.00132
AFIX 137
H44A  2    1.089524    0.843868    0.262392    11.00000   -1.50000
H44B  2    1.096978    0.936515    0.258306    11.00000   -1.50000
H44C  2    1.171387    0.880245    0.241223    11.00000   -1.50000
AFIX   0
C45   1    1.110523    0.808789    0.159115    11.00000    0.02200    0.03470 =
         0.04953   -0.00534   -0.00180    0.00587
AFIX 137
H45A  2    1.097077    0.811549    0.122666    11.00000   -1.50000
H45B  2    1.084308    0.764285    0.175490    11.00000   -1.50000
H45C  2    1.168918    0.802284    0.162197    11.00000   -1.50000
AFIX   0
C46   1    0.746642    0.802751    0.254238    11.00000    0.01914    0.02578 =
         0.02073   -0.00359   -0.00046   -0.00175
AFIX  13
H46   2    0.748446    0.762587    0.226594    11.00000   -1.20000
AFIX   0
C47   1    0.701572    0.876839    0.230929    11.00000    0.02187    0.03287 =
         0.02817   -0.00442   -0.00207    0.00432
AFIX 137
H47A  2    0.731508    0.895209    0.200445    11.00000   -1.50000
H47B  2    0.697788    0.918223    0.256646    11.00000   -1.50000
H47C  2    0.647408    0.863131    0.221209    11.00000   -1.50000
AFIX   0
C48   1    0.692717    0.768833    0.299317    11.00000    0.02513    0.04513 =
         0.03744    0.00611    0.00496   -0.00513
AFIX 137
H48A  2    0.692334    0.804148    0.328693    11.00000   -1.50000
H48B  2    0.714579    0.717439    0.309720    11.00000   -1.50000
H48C  2    0.637705    0.763822    0.287569    11.00000   -1.50000
AFIX   0
C49   1    0.861221    0.890723    0.327785    11.00000    0.03077    0.04446 =
         0.03194   -0.01576    0.00709   -0.00953
AFIX  13
H49   2    0.837131    0.860137    0.356951    11.00000   -1.20000
AFIX   0
C50   1    0.811340    0.966271    0.329292    11.00000    0.05449    0.04829 =
         0.04179   -0.01596   -0.00434    0.00602
AFIX 137
H50A  2    0.754105    0.954631    0.329805    11.00000   -1.50000
H50B  2    0.824189    0.997911    0.298752    11.00000   -1.50000
H50C  2    0.823459    0.995142    0.360293    11.00000   -1.50000
AFIX   0
C51   1    0.947978    0.904438    0.346661    11.00000    0.04444    0.04370 =
         0.02921   -0.01382   -0.00179   -0.01346
AFIX 137
H51A  2    0.975205    0.940018    0.322745    11.00000   -1.50000
H51B  2    0.978343    0.854514    0.348036    11.00000   -1.50000
H51C  2    0.944746    0.927376    0.381029    11.00000   -1.50000
AFIX   0
C52   1    0.898692    0.718762    0.297713    11.00000    0.02678    0.02602 =
         0.02737    0.00404   -0.00772   -0.00218
AFIX  13
H52   2    0.868262    0.679294    0.278816    11.00000   -1.20000
AFIX   0
C53   1    0.880312    0.701243    0.356126    11.00000    0.04054    0.04337 =
         0.02960    0.01159   -0.00708   -0.00620
AFIX 137
H53A  2    0.915446    0.731668    0.377235    11.00000   -1.50000
H53B  2    0.889995    0.645507    0.363167    11.00000   -1.50000
H53C  2    0.824018    0.715614    0.364452    11.00000   -1.50000
AFIX   0
C54   1    0.989043    0.698441    0.284725    11.00000    0.03011    0.03910 =
         0.04299    0.01449   -0.00661    0.00649
AFIX 137
H54A  2    1.023010    0.729943    0.305936    11.00000   -1.50000
H54B  2    1.000456    0.709658    0.248278    11.00000   -1.50000
H54C  2    1.000378    0.642966    0.291809    11.00000   -1.50000
AFIX   0
C55   1    0.673982    0.796407    0.105015    11.00000    0.02451    0.02288 =
         0.02308    0.00124   -0.00766   -0.00089
AFIX  13
H55   2    0.681448    0.807428    0.142248    11.00000   -1.20000
AFIX   0
C56   1    0.720112    0.861386    0.073880    11.00000    0.03158    0.02162 =
         0.03601    0.00437   -0.01007   -0.00167
AFIX 137
H56A  2    0.777891    0.848266    0.073115    11.00000   -1.50000
H56B  2    0.710337    0.911898    0.090570    11.00000   -1.50000
H56C  2    0.700737    0.864321    0.038631    11.00000   -1.50000
AFIX   0
C57   1    0.581656    0.810893    0.095150    11.00000    0.02688    0.03098 =
         0.04737   -0.00084   -0.01156   -0.00293
AFIX 137
H57A  2    0.550786    0.771758    0.114093    11.00000   -1.50000
H57B  2    0.572039    0.806797    0.058279    11.00000   -1.50000
H57C  2    0.564726    0.863132    0.106941    11.00000   -1.50000
AFIX   0
C58   1    0.641243    0.695117   -0.009124    11.00000    0.04571    0.04524 =
         0.02866    0.00393   -0.01679   -0.01170
AFIX 137
H58A  2    0.641277    0.752168   -0.011637    11.00000   -1.50000
H58B  2    0.591957    0.679149    0.008907    11.00000   -1.50000
H58C  2    0.643655    0.673032   -0.043745    11.00000   -1.50000
AFIX   0
C59   1    0.794776    0.692802   -0.006610    11.00000    0.04840    0.04383 =
         0.02351   -0.00227    0.00030   -0.00905
AFIX 137
H59A  2    0.842200    0.671518    0.010941    11.00000   -1.50000
H59B  2    0.794925    0.749926   -0.006300    11.00000   -1.50000
H59C  2    0.795972    0.674766   -0.042255    11.00000   -1.50000
AFIX   0
C60   1    0.716975    0.664401    0.021760    11.00000    0.03913    0.02877 =
         0.02051   -0.00065   -0.00681   -0.00776
AFIX  13
H60   2    0.718506    0.606250    0.018895    11.00000   -1.20000
AFIX   0
C61   1    0.633016    0.622387    0.130108    11.00000    0.02846    0.02979 =
         0.03145    0.00522   -0.00408   -0.01150
AFIX  13
H61   2    0.664290    0.574205    0.140573    11.00000   -1.20000
AFIX   0
C63   1    0.596442    0.656548    0.181729    11.00000    0.03253    0.05071 =
         0.03375    0.00533    0.00122   -0.01524
AFIX 137
H63A  2    0.639011    0.679888    0.201136    11.00000   -1.50000
H63B  2    0.572618    0.614568    0.202247    11.00000   -1.50000
H63C  2    0.554870    0.696508    0.174020    11.00000   -1.50000
AFIX   0
C64   1    0.979404    0.632179    0.121132    11.00000    0.02635    0.02772 =
         0.04094   -0.00897   -0.00163    0.00337
AFIX  13
H64   2    0.977781    0.684611    0.137668    11.00000   -1.20000
AFIX   0
C65   1    1.004512    0.648315    0.063662    11.00000    0.03380    0.03643 =
         0.04681   -0.01065    0.00960   -0.00111
AFIX 137
H65A  2    0.962026    0.679697    0.047090    11.00000   -1.50000
H65B  2    1.012605    0.598655    0.045664    11.00000   -1.50000
H65C  2    1.054624    0.676696    0.062256    11.00000   -1.50000
AFIX   0
C66   1    1.048831    0.585195    0.148246    11.00000    0.02967    0.04678 =
         0.06277   -0.01007   -0.00732    0.01090
AFIX 137
H66A  2    1.035967    0.580603    0.185125    11.00000   -1.50000
H66B  2    1.099202    0.612547    0.143231    11.00000   -1.50000
H66C  2    1.054803    0.533009    0.133365    11.00000   -1.50000
AFIX   0
C67   1    0.864444    0.555593    0.201087    11.00000    0.03564    0.02308 =
         0.02772    0.00050   -0.00951   -0.00053
AFIX  13
H67   2    0.896805    0.592229    0.221071    11.00000   -1.20000
AFIX   0
C68   1    0.779266    0.559723    0.227682    11.00000    0.04541    0.03181 =
         0.02772    0.00830   -0.00542   -0.00479
AFIX 137
H68A  2    0.745339    0.521037    0.212429    11.00000   -1.50000
H68B  2    0.754884    0.612009    0.222764    11.00000   -1.50000
H68C  2    0.784096    0.548715    0.264551    11.00000   -1.50000
AFIX   0
C69   1    0.903701    0.472775    0.212163    11.00000    0.06787    0.02736 =
         0.04103    0.00610   -0.01411    0.01032
AFIX 137
H69A  2    0.957632    0.469265    0.196137    11.00000   -1.50000
H69B  2    0.870456    0.432679    0.197874    11.00000   -1.50000
H69C  2    0.907523    0.464682    0.249394    11.00000   -1.50000
AFIX   0
C70   1    0.852779    0.513089    0.081222    11.00000    0.04887    0.02212 =
         0.02742   -0.00522   -0.00669    0.00224
AFIX  13
H70   2    0.846867    0.539790    0.047066    11.00000   -1.20000
AFIX   0
C71   1    0.926491    0.453363    0.075507    11.00000    0.05538    0.02635 =
         0.05163   -0.01386    0.00031    0.00705
AFIX 137
H71A  2    0.933966    0.425197    0.108119    11.00000   -1.50000
H71B  2    0.975138    0.481633    0.066504    11.00000   -1.50000
H71C  2    0.916201    0.416123    0.048345    11.00000   -1.50000
AFIX   0
C72   1    0.774827    0.464867    0.090953    11.00000    0.05690    0.02627 =
         0.04188   -0.00890   -0.01493   -0.00595
AFIX 137
H72A  2    0.774601    0.421753    0.066551    11.00000   -1.50000
H72B  2    0.727081    0.498951    0.086187    11.00000   -1.50000
H72C  2    0.774334    0.443916    0.126169    11.00000   -1.50000
AFIX   0

CL1   4    0.778725    0.381895    0.763633    11.00000    0.03862    0.13236 =
         0.05321    0.01364   -0.00588    0.00524
CL2   4    0.625800    0.375548    0.824088    11.00000    0.04104    0.06944 =
         0.08235    0.01701    0.00359    0.01458
C123  1    0.722098    0.329685    0.810651    11.00000    0.04672    0.06217 =
         0.04569   -0.00051   -0.00887    0.02376
AFIX  23
H12H  2    0.752591    0.325736    0.842807    11.00000   -1.20000
H12I  2    0.714585    0.276086    0.798312    11.00000   -1.20000
AFIX   0

CL3   4    0.889984    0.178047    0.331757    11.00000    0.07154    0.07599 =
         0.08062   -0.00369    0.02124   -0.01715
C124  1    0.896026    0.272601    0.304574    11.00000    0.05087    0.08794 =
         0.05025    0.00549    0.00668    0.02285
PART 1
AFIX  23
H12D  2    0.880354    0.311623    0.331097    21.00000   -1.20000
H12E  2    0.857440    0.278300    0.276338    21.00000   -1.20000
AFIX  23
PART 0
PART 2
H12F  2    0.871649    0.272571    0.270255   -21.00000   -1.20000
H12G  2    0.863485    0.309347    0.326384   -21.00000   -1.20000
AFIX   0
PART 0
PART 1
CL4B  4    0.993688    0.291761    0.280250    21.00000    0.05500    0.04082 =
         0.06102    0.00278    0.00593    0.00870
PART 0
PART 2
CL4A  4    0.993323    0.307288    0.297736   -21.00000    0.05373    0.04963 =
         0.17935    0.02582   -0.03179   -0.00472

PART 0
F00F  5    0.556140    0.270565    0.059632    11.00000    0.02431    0.02292 =
         0.03349    0.00264    0.00943    0.00326
F00H  5    0.793160    0.016650    0.032242    11.00000    0.02938    0.02156 =
         0.03056    0.00398   -0.00063    0.00393
F00L  5    0.765164    0.420533   -0.073950    11.00000    0.03774    0.02761 =
         0.03725    0.00918    0.01024   -0.00092
F00M  5    0.713270    0.073760    0.128605    11.00000    0.02171    0.03415 =
         0.02766    0.00842   -0.00556   -0.00125
F00O  5    0.797880    0.269452   -0.047849    11.00000    0.02369    0.02530 =
         0.03421    0.00194    0.00901    0.00297
F00P  5    0.627761    0.498436   -0.034846    11.00000    0.03870    0.01848 =
         0.04650    0.00633    0.00142    0.00505
F00Q  5    0.591970   -0.007628    0.169148    11.00000    0.03424    0.03359 =
         0.03659    0.01719    0.00095   -0.00209
F00S  5    0.696872    0.241507    0.125860    11.00000    0.02809    0.03357 =
         0.02758   -0.00823    0.00316    0.00340
F00T  5    0.548216    0.147218   -0.015184    11.00000    0.02500    0.03742 =
         0.02595    0.00536   -0.00763   -0.00058
F00U  5    0.893932    0.143990    0.000183    11.00000    0.01931    0.03386 =
         0.03334   -0.00533    0.00496   -0.00084
F00Y  5    0.425469    0.065629    0.027420    11.00000    0.01924    0.03878 =
         0.04880   -0.00245   -0.00880   -0.00442
F00Z  5    0.703730    0.082319   -0.166616    11.00000    0.04237    0.04708 =
         0.02192   -0.00857   -0.00113   -0.00899
F01C  5    1.011939    0.195566    0.058272    11.00000    0.01713    0.04687 =
         0.06223   -0.00207   -0.00359   -0.00369
F01D  5    0.446277   -0.014094    0.120603    11.00000    0.02401    0.03420 =
         0.05473    0.00930    0.00804   -0.00806
F01E  5    0.977314    0.268841    0.151605    11.00000    0.04096    0.03995 =
         0.05962   -0.00539   -0.02676   -0.00856
F01J  5    0.817305    0.288525    0.184717    11.00000    0.05527    0.03838 =
         0.03167   -0.01324   -0.01085   -0.00281
F01K  5    0.779992   -0.060089   -0.143223    11.00000    0.05042    0.03530 =
         0.04307   -0.02237    0.00979   -0.00586
F011  5    0.670567    0.189207   -0.094080    11.00000    0.03669    0.02993 =
         0.02491    0.00046   -0.00670    0.00533
F014  5    0.525033    0.420222    0.032521    11.00000    0.02554    0.02457 =
         0.04504   -0.00191    0.00512    0.00846
F019  5    0.824347   -0.090867   -0.042166    11.00000    0.04685    0.02072 =
         0.05284   -0.00480    0.00679    0.00914
C73   1    0.731926    0.110217   -0.026482    11.00000    0.01593    0.02106 =
         0.02469   -0.00070    0.00087   -0.00380
C74   1    0.709986    0.121291   -0.078035    11.00000    0.01914    0.02157 =
         0.02862   -0.00198   -0.00056   -0.00126
C75   1    0.725920    0.066613   -0.117265    11.00000    0.02446    0.03336 =
         0.02501   -0.00441    0.00163   -0.01135
C76   1    0.764444   -0.005550   -0.105623    11.00000    0.02759    0.02722 =
         0.03439   -0.01290    0.00746   -0.00994
C77   1    0.786632   -0.020664   -0.054913    11.00000    0.02318    0.01819 =
         0.04207   -0.00389    0.00612   -0.00383
C78   1    0.769959    0.035814   -0.017288    11.00000    0.01664    0.02323 =
         0.02716    0.00089    0.00239   -0.00334
C79   1    0.678250    0.260338    0.006080    11.00000    0.01880    0.02107 =
         0.01925   -0.00124   -0.00435    0.00150
C80   1    0.727893    0.304178   -0.027229    11.00000    0.02012    0.02296 =
         0.02057   -0.00238    0.00061    0.00209
C81   1    0.712874    0.382467   -0.041524    11.00000    0.02743    0.02181 =
         0.02516   -0.00004    0.00089   -0.00364
C82   1    0.643466    0.421738   -0.021781    11.00000    0.02679    0.01764 =
         0.02826    0.00253   -0.00640    0.00181
C83   1    0.592437    0.382063    0.011807    11.00000    0.02045    0.02199 =
         0.02627   -0.00382   -0.00273    0.00423
C84   1    0.610078    0.303414    0.025465    11.00000    0.01899    0.02433 =
         0.01925    0.00013   -0.00127   -0.00207
C85   1    0.636392    0.118583    0.055064    11.00000    0.01817    0.01849 =
         0.02134   -0.00220    0.00016    0.00137
C86   1    0.561275    0.110835    0.031384    11.00000    0.02038    0.02458 =
         0.02106   -0.00091   -0.00061    0.00228
C87   1    0.497421    0.068386    0.052290    11.00000    0.01745    0.02122 =
         0.03648   -0.00660   -0.00313    0.00257
C88   1    0.507265    0.028022    0.098855    11.00000    0.02012    0.02116 =
         0.03779   -0.00132    0.00631   -0.00309
C89   1    0.580843    0.031539    0.123398    11.00000    0.02535    0.02010 =
         0.02674    0.00312    0.00421    0.00394
C90   1    0.643374    0.075812    0.101188    11.00000    0.01786    0.01954 =
         0.02547   -0.00115   -0.00307    0.00274
C91   1    0.788015    0.188130    0.060393    11.00000    0.02224    0.01360 =
         0.02390    0.00358   -0.00390   -0.00213
C92   1    0.870077    0.179336    0.045780    11.00000    0.02356    0.01994 =
         0.02720    0.00148   -0.00054   -0.00204
C93   1    0.933664    0.205802    0.075417    11.00000    0.01970    0.02627 =
         0.04187    0.00524   -0.00446   -0.00442
C94   1    0.916545    0.242886    0.122294    11.00000    0.03116    0.02002 =
         0.04060    0.00166   -0.01764   -0.00673
C95   1    0.835901    0.253116    0.138767    11.00000    0.03770    0.01916 =
         0.02590   -0.00231   -0.00816   -0.00049
C96   1    0.774324    0.227137    0.107830    11.00000    0.02368    0.01898 =
         0.02667    0.00238   -0.00161    0.00119
B1    3    0.708614    0.168876    0.023610    11.00000    0.01825    0.02009 =
         0.02039    0.00142    0.00043    0.00090

F00G  5    0.698147    0.496835    0.547816    11.00000    0.03260    0.02294 =
         0.02514   -0.00317   -0.00046    0.00153
F00I  5    0.785311    0.440137    0.638391    11.00000    0.02245    0.03544 =
         0.02991   -0.01116    0.00254   -0.00301
F00J  5    0.603741    0.366159    0.519448    11.00000    0.02324    0.03290 =
         0.03137    0.00015   -0.00749   -0.00103
F00K  5    0.944624    0.245215    0.563196    11.00000    0.02569    0.02842 =
         0.03214   -0.00494   -0.01200    0.00072
F00N  5    0.952898    0.369680    0.490244    11.00000    0.02766    0.03715 =
         0.02617   -0.00404    0.00511   -0.00527
F00R  5    0.807169    0.271657    0.636402    11.00000    0.02459    0.03522 =
         0.02951    0.00642   -0.00496   -0.00052
F00V  5    0.701429    0.250282    0.464764    11.00000    0.02226    0.02781 =
         0.03589   -0.00689   -0.01075    0.00296
F00W  5    0.827667    0.336250    0.415733    11.00000    0.03587    0.03120 =
         0.02321   -0.00090    0.00416    0.00453
F00X  5    0.489009    0.313949    0.584292    11.00000    0.01848    0.04153 =
         0.05843   -0.00121    0.00042   -0.00447
F01A  5    0.908389    0.515371    0.677609    11.00000    0.03492    0.04524 =
         0.04336   -0.02540   -0.00447   -0.00388
F01B  5    0.689446    0.222955    0.702353    11.00000    0.04760    0.03962 =
         0.03043    0.01128    0.00128   -0.00665
F01F  5    0.705353    0.582234    0.372514    11.00000    0.03846    0.03463 =
         0.04079    0.01626   -0.01233   -0.00529
F01L  5    0.528399    0.243837    0.677785    11.00000    0.03490    0.03238 =
         0.05276    0.00278    0.01869   -0.00792
F010  5    0.744949    0.107345    0.426605    11.00000    0.03252    0.03479 =
         0.03986   -0.01862   -0.01056   -0.00062
F012  5    0.984208    0.103784    0.524944    11.00000    0.02580    0.03243 =
         0.04180   -0.00459   -0.00606    0.00946
F013  5    0.787889    0.444209    0.344922    11.00000    0.03251    0.04451 =
         0.02262    0.00503   -0.00232   -0.00723
F015  5    1.077078    0.443933    0.531826    11.00000    0.02388    0.04484 =
         0.04272    0.00365    0.00408   -0.00966
F016  5    0.888225    0.033435    0.454617    11.00000    0.04014    0.02833 =
         0.04193   -0.01626   -0.00501    0.00981
F017  5    0.657999    0.604851    0.474790    11.00000    0.03987    0.02191 =
         0.04397   -0.00034   -0.00889    0.00577
F018  5    1.055719    0.519877    0.625387    11.00000    0.02668    0.04785 =
         0.05918   -0.01446   -0.00828   -0.01550
C98   1    0.856232    0.437863    0.609655    11.00000    0.01835    0.02330 =
         0.02797   -0.00079   -0.00043   -0.00176
C99   1    0.919575    0.478864    0.630945    11.00000    0.02967    0.02165 =
         0.03073   -0.00569   -0.00582   -0.00068
C100  1    0.993608    0.481311    0.604731    11.00000    0.02157    0.02473 =
         0.04163   -0.00066   -0.00933   -0.00683
C101  1    1.003899    0.442906    0.557588    11.00000    0.01888    0.02405 =
         0.03573    0.00667   -0.00063   -0.00279
C102  1    0.939021    0.403820    0.537653    11.00000    0.02409    0.01882 =
         0.02260    0.00114   -0.00180   -0.00104
C103  1    0.863374    0.396679    0.562878    11.00000    0.02062    0.01737 =
         0.02450    0.00265   -0.00180   -0.00157
C105  1    0.892477    0.215315    0.528473    11.00000    0.01865    0.02879 =
         0.01827   -0.00123   -0.00219   -0.00486
C106  1    0.914996    0.141299    0.509346    11.00000    0.01971    0.02688 =
         0.02549    0.00179   -0.00032    0.00190
C107  1    0.866359    0.105036    0.474339    11.00000    0.02899    0.02202 =
         0.02376   -0.00471    0.00493    0.00178
C108  1    0.794041    0.142893    0.460173    11.00000    0.02345    0.02678 =
         0.02249   -0.00486   -0.00356   -0.00464
C109  1    0.773895    0.216589    0.480298    11.00000    0.01826    0.02314 =
         0.02411   -0.00012   -0.00215   -0.00119
C110  1    0.821807    0.258621    0.513961    11.00000    0.02022    0.02249 =
         0.01864    0.00271    0.00097   -0.00387
C111  1    0.763231    0.408643    0.486191    11.00000    0.01769    0.02181 =
         0.02328   -0.00015   -0.00237   -0.00507
C112  1    0.784388    0.401118    0.433569    11.00000    0.02099    0.02408 =
         0.02783   -0.00233   -0.00195   -0.00497
C113  1    0.765319    0.457197    0.395376    11.00000    0.02087    0.03598 =
         0.02268    0.00258   -0.00199   -0.00992
C114  1    0.723170    0.526559    0.409123    11.00000    0.02415    0.02588 =
         0.03077    0.01078   -0.00995   -0.00945
C115  1    0.700585    0.537782    0.460529    11.00000    0.02081    0.01941 =
         0.03700    0.00098   -0.00609   -0.00463
C116  1    0.721236    0.480586    0.497467    11.00000    0.02105    0.02051 =
         0.02647   -0.00208   -0.00343   -0.00586
C117  1    0.712968    0.324831    0.575053    11.00000    0.02395    0.01617 =
         0.02443   -0.00481   -0.00151   -0.00302
C118  1    0.728570    0.285895    0.622352    11.00000    0.02398    0.01981 =
         0.02626   -0.00311   -0.00335   -0.00161
C119  1    0.668966    0.259154    0.657146    11.00000    0.03410    0.02031 =
         0.02658    0.00041    0.00181   -0.00231
C120  1    0.587454    0.269171    0.644607    11.00000    0.02925    0.01820 =
         0.03777   -0.00262    0.01106   -0.00533
C121  1    0.567843    0.304760    0.597913    11.00000    0.01885    0.02131 =
         0.04119   -0.00561   -0.00059   -0.00433
C122  1    0.629652    0.331598    0.564580    11.00000    0.02112    0.01934 =
         0.02847   -0.00181   -0.00326   -0.00085
B2    3    0.789945    0.347423    0.534679    11.00000    0.01935    0.01992 =
         0.02271    0.00002   -0.00398    0.00083
HKLF 4


REM  rdpm78_a.res in P-1
REM R1 =  0.0305 for   22123 Fo > 4sig(Fo)  and  0.0377 for all   25354 data
REM   1697 parameters refined using   1593 restraints

END

WGHT      0.0191     10.9474

REM Highest difference peak  1.360,  deepest hole -0.547,  1-sigma level  0.072
Q1    1   0.3428  0.2812  0.3190  11.00000  0.05    1.36
Q2    1   0.3496  0.2613  0.4006  11.00000  0.05    1.10
Q3    1   0.7789  0.9187  0.3563  11.00000  0.05    1.08
Q4    1   0.8198  0.8067  0.1151  11.00000  0.05    0.89
Q5    1   0.8244  0.7881  0.1939  11.00000  0.05    0.67
Q6    1   0.6113  0.3355  0.7984  11.00000  0.05    0.62
Q7    1   0.4032  0.2957  0.3352  11.00000  0.05    0.53
Q8    1   0.8503  0.9276  0.3012  11.00000  0.05    0.51
Q9    1   0.2868  0.2738  0.3418  11.00000  0.05    0.50
Q10   1   0.7577  0.8024  0.1409  11.00000  0.05    0.50
Q11   1   0.4047  0.2628  0.3610  11.00000  0.05    0.49
Q12   1   0.4815  0.3764  0.3594  11.00000  0.05    0.48
Q13   1   0.8834  0.7993  0.1588  11.00000  0.05    0.46
Q14   1   0.3553  0.2004  0.3773  11.00000  0.05    0.43
Q15   1   0.8459  0.8348  0.2197  11.00000  0.05    0.43
Q16   1   0.9535  0.9161  0.1417  11.00000  0.05    0.42
Q17   1   0.7957  0.8197  0.2608  11.00000  0.05    0.41
Q18   1   0.8604  0.7449  0.1226  11.00000  0.05    0.39
Q19   1   0.7673  0.7809  0.1724  11.00000  0.05    0.39
Q20   1   0.2941  0.3218  0.3623  11.00000  0.05    0.38
;
_shelx_res_checksum              68987
_olex2_submission_special_instructions 'No special instructions were received'
_oxdiff_exptl_absorpt_empirical_details 
;
Empirical correction (ABSPACK) includes:
- Absorption correction using spherical harmonics
- Frame scaling
;
_oxdiff_exptl_absorpt_empirical_full_max 2.027
_oxdiff_exptl_absorpt_empirical_full_min 0.528
####################################################################### 
# 
# This file contains crystal structure data downloaded from the 
# Cambridge Structural Database (CSD) hosted by the Cambridge 
# Crystallographic Data Centre (CCDC).
# 
# Full information about CCDC data access policies and citation 
# guidelines are available at http://www.ccdc.cam.ac.uk/access/V1 
# 
# Audit and citation data items may have been added by the CCDC. 
# Please retain this information to preserve the provenance of 
# this file and to allow appropriate attribution of the data. 
# 
#######################################################################

data_xdpm73
_database_code_depnum_ccdc_archive 'CCDC 1880946'
loop_
_audit_author_name
_audit_author_address
'Hannah Nicholas'
;The University of Manchester
United Kingdom
;
_audit_update_record             
;
2018-11-23 deposited with the CCDC.	2019-09-18 downloaded from the CCDC.
;
# end Validation Reply Form
_audit_creation_date             2018-08-08
_audit_creation_method           
;
Olex2 1.2
(compiled 2017.08.10 svn.r3458 for OlexSys, GUI svn.r5381)
;
_shelx_SHELXL_version_number     2017/1
_chemical_name_common            ?
_chemical_name_systematic        '[Yb(Ntt)2(F)]'
_chemical_formula_moiety         'C36 H84 F N2 Si4 Yb'
_chemical_formula_sum            'C36 H84 F N2 Si4 Yb'
_chemical_formula_weight         849.45
_chemical_melting_point          ?
loop_
_atom_type_symbol
_atom_type_description
_atom_type_scat_dispersion_real
_atom_type_scat_dispersion_imag
_atom_type_scat_source
C C 0.0181 0.0091 'International Tables Vol C Tables 4.2.6.8 and 6.1.1.4'
H H 0.0000 0.0000 'International Tables Vol C Tables 4.2.6.8 and 6.1.1.4'
F F 0.0727 0.0534 'International Tables Vol C Tables 4.2.6.8 and 6.1.1.4'
N N 0.0311 0.0180 'International Tables Vol C Tables 4.2.6.8 and 6.1.1.4'
Si Si 0.2541 0.3302 'International Tables Vol C Tables 4.2.6.8 and 6.1.1.4'
Yb Yb -7.2108 4.4329 'International Tables Vol C Tables 4.2.6.8 and 6.1.1.4'

_shelx_space_group_comment       
;
The symmetry employed for this shelxl refinement is uniquely defined
by the following loop, which should always be used as a source of
symmetry information in preference to the above space-group names.
They are only intended as comments.
;
_space_group_crystal_system      triclinic
_space_group_IT_number           2
_space_group_name_H-M_alt        'P -1'
_space_group_name_Hall           '-P 1'
loop_
_space_group_symop_operation_xyz
'x, y, z'
'-x, -y, -z'

_cell_length_a                   8.7293(3)
_cell_length_b                   11.1712(4)
_cell_length_c                   24.4919(8)
_cell_angle_alpha                84.182(3)
_cell_angle_beta                 80.590(3)
_cell_angle_gamma                68.517(3)
_cell_volume                     2190.28(13)
_cell_formula_units_Z            2
_cell_measurement_reflns_used    12784
_cell_measurement_temperature    150(2)
_cell_measurement_theta_max      74.3530
_cell_measurement_theta_min      1.8590
_shelx_estimated_absorpt_T_max   ?
_shelx_estimated_absorpt_T_min   ?
_exptl_absorpt_coefficient_mu    5.206
_exptl_absorpt_correction_T_max  1.00000
_exptl_absorpt_correction_T_min  0.32640
_exptl_absorpt_correction_type   multi-scan
_exptl_absorpt_process_details   
;
CrysAlisPro 1.171.38.46 (Rigaku Oxford Diffraction, 2015)
Empirical absorption correction using spherical harmonics,
 implemented in SCALE3 ABSPACK scaling algorithm.
;
_exptl_absorpt_special_details   ?
_exptl_crystal_colour            'clear yellow'
_exptl_crystal_colour_lustre     clear
_exptl_crystal_colour_modifier   .
_exptl_crystal_colour_primary    yellow
_exptl_crystal_density_diffrn    1.288
_exptl_crystal_density_meas      ?
_exptl_crystal_density_method    ?
_exptl_crystal_description       plate
_exptl_crystal_F_000             898
_exptl_crystal_preparation       ?
_exptl_crystal_recrystallization_method ?
_exptl_crystal_size_max          0.2
_exptl_crystal_size_mid          0.1
_exptl_crystal_size_min          0.05
_exptl_transmission_factor_max   ?
_exptl_transmission_factor_min   ?
_diffrn_reflns_av_R_equivalents  0.0349
_diffrn_reflns_av_unetI/netI     0.0302
_diffrn_reflns_Laue_measured_fraction_full 0.957
_diffrn_reflns_Laue_measured_fraction_max 0.956
_diffrn_reflns_limit_h_max       10
_diffrn_reflns_limit_h_min       -10
_diffrn_reflns_limit_k_max       12
_diffrn_reflns_limit_k_min       -13
_diffrn_reflns_limit_l_max       29
_diffrn_reflns_limit_l_min       -29
_diffrn_reflns_number            17168
_diffrn_reflns_point_group_measured_fraction_full 0.957
_diffrn_reflns_point_group_measured_fraction_max 0.956
_diffrn_reflns_theta_full        67.684
_diffrn_reflns_theta_max         68.251
_diffrn_reflns_theta_min         1.830
_diffrn_ambient_temperature      150(2)
_diffrn_detector                 'CCD plate'
_diffrn_detector_area_resol_mean ?
_diffrn_measured_fraction_theta_full 0.957
_diffrn_measured_fraction_theta_max 0.956
_diffrn_measurement_details      
;
List of Runs (angles in degrees, time in seconds):

  # Type    Start    End  Width  t~exp~   \w     \q     \k     \f   Frames
#--------------------------------------------------------------------------
  1  \w     70.71 258.71   1.00    8.00    --  100.00  73.87 -55.79  188
  2  \w     70.71 258.71   1.00    8.00    --  100.00  73.87 119.21  188
  3  \f   -171.08  30.04   1.00    8.00 124.98 100.50  73.87    --   201
  4  \w    -46.10 111.90   1.00    5.00    --  -25.00  73.87 164.21  158
  5  \f    -12.99 330.22   1.00    8.00-130.79 111.00  73.87    --   343
  6  \w     72.94 229.94   1.00    5.00    --   75.00  73.87-175.79  157
  7  \w    117.83 225.83   1.00    8.00    --  111.00  73.87  24.21  108
  8  \w    -63.01  48.99   1.00    5.00    --  -35.00  73.87 -65.79  112
  9  \f    167.02 299.18   1.00    8.00 169.21 112.00  73.87    --   132
 10  \f    110.67 210.73   1.00    8.00 159.16 110.00  73.87    --   100
 11  \w    122.67 227.67   1.00    8.00    --  112.00  73.87  -5.79  105
 12  \w     75.90 160.90   1.00    8.00    --  105.00  73.87-110.79   85
 13  \w     27.14 129.11   1.00    5.00    --  -24.50  73.87  61.71  102
;
_diffrn_measurement_device       'abstract diffractometer'
_diffrn_measurement_device_type  
'Saxi-CrysAlisPro-abstract goniometer imported SAXI images'
_diffrn_measurement_method       '\w and \f scans'
_diffrn_orient_matrix_type       
'CrysAlisPro convention (1999,Acta A55,543-557)'
_diffrn_orient_matrix_UB_11      -0.1207372000
_diffrn_orient_matrix_UB_12      0.0008768000
_diffrn_orient_matrix_UB_13      -0.0395451000
_diffrn_orient_matrix_UB_21      0.1231654000
_diffrn_orient_matrix_UB_22      0.0180657000
_diffrn_orient_matrix_UB_23      -0.0499814000
_diffrn_orient_matrix_UB_31      0.0831133000
_diffrn_orient_matrix_UB_32      -0.1472470000
_diffrn_orient_matrix_UB_33      -0.0034594000
_diffrn_radiation_monochromator  graphite
_diffrn_radiation_probe          x-ray
_diffrn_radiation_type           CuK\a
_diffrn_radiation_wavelength     1.54184
_diffrn_source                   'fine-focus sealed X-ray tube'
_diffrn_source_type              'Enhance (Cu) X-ray Source'
_reflns_Friedel_coverage         0.000
_reflns_Friedel_fraction_full    .
_reflns_Friedel_fraction_max     .
_reflns_number_gt                7366
_reflns_number_total             7685
_reflns_odcompleteness_completeness 90.79
_reflns_odcompleteness_iscentric 1
_reflns_odcompleteness_theta     73.97
_reflns_special_details          
;
 Reflections were merged by SHELXL according to the crystal
 class for the calculation of statistics and refinement.
 
 _reflns_Friedel_fraction is defined as the number of unique
 Friedel pairs measured divided by the number that would be
 possible theoretically, ignoring centric projections and
 systematic absences.
;
_reflns_threshold_expression     'I > 2\s(I)'
_computing_cell_refinement       'CrysAlisPro 1.171.38.46 (Rigaku OD, 2015)'
_computing_data_collection       'CrysAlisPro 1.171.38.46 (Rigaku OD, 2015)'
_computing_data_reduction        'CrysAlisPro 1.171.38.46 (Rigaku OD, 2015)'
_computing_molecular_graphics    'Olex2 (Dolomanov et al., 2009)'
_computing_publication_material  'Olex2 (Dolomanov et al., 2009)'
_computing_structure_refinement  'XH (Sheldrick, 2008)'
_computing_structure_solution    'SIR2004 (Burla et al., 2007)'
_refine_diff_density_max         1.487
_refine_diff_density_min         -1.433
_refine_diff_density_rms         0.108
_refine_ls_extinction_coef       .
_refine_ls_extinction_method     none
_refine_ls_goodness_of_fit_ref   1.047
_refine_ls_hydrogen_treatment    constr
_refine_ls_matrix_type           full
_refine_ls_number_parameters     421
_refine_ls_number_reflns         7685
_refine_ls_number_restraints     0
_refine_ls_R_factor_all          0.0376
_refine_ls_R_factor_gt           0.0355
_refine_ls_restrained_S_all      1.047
_refine_ls_shift/su_max          0.002
_refine_ls_shift/su_mean         0.000
_refine_ls_structure_factor_coef Fsqd
_refine_ls_weighting_details     
'w=1/[\s^2^(Fo^2^)+(0.0598P)^2^+3.1881P] where P=(Fo^2^+2Fc^2^)/3'
_refine_ls_weighting_scheme      calc
_refine_ls_wR_factor_gt          0.0925
_refine_ls_wR_factor_ref         0.0937
_refine_special_details          ?
_olex2_refinement_description    
;
1. Fixed Uiso
 At 1.2 times of:
  All C(H) groups
 At 1.5 times of:
  All C(H,H,H) groups
2.a Ternary CH refined with riding coordinates:
 C1(H1), C4(H4), C7(H7), C10(H10), C13(H13), C16(H16), C19(H19), C22(H22),
 C25(H25), C28(H28), C31(H31), C34(H34)
2.b Idealised Me refined as rotating group:
 C2(H2a,H2b,H2c), C3(H3a,H3b,H3c), C5(H5a,H5b,H5c), C6(H6a,H6b,H6c), C8(H8a,
 H8b,H8c), C9(H9a,H9b,H9c), C11(H11a,H11b,H11c), C12(H12a,H12b,H12c), C14(H14a,
 H14b,H14c), C15(H15a,H15b,H15c), C17(H17a,H17b,H17c), C18(H18a,H18b,H18c),
 C20(H20a,H20b,H20c), C21(H21a,H21b,H21c), C23(H23a,H23b,H23c), C24(H24a,H24b,
 H24c), C26(H26a,H26b,H26c), C27(H27a,H27b,H27c), C29(H29a,H29b,H29c), C30(H30a,
 H30b,H30c), C32(H32a,H32b,H32c), C33(H33a,H33b,H33c), C35(H35a,H35b,H35c),
 C36(H36a,H36b,H36c)
;
_atom_sites_solution_hydrogens   geom
_atom_sites_solution_primary     direct
_atom_sites_solution_secondary   ?
loop_
_atom_site_label
_atom_site_type_symbol
_atom_site_fract_x
_atom_site_fract_y
_atom_site_fract_z
_atom_site_U_iso_or_equiv
_atom_site_adp_type
_atom_site_occupancy
_atom_site_site_symmetry_order
_atom_site_calc_flag
_atom_site_refinement_flags_posn
_atom_site_refinement_flags_adp
_atom_site_refinement_flags_occupancy
_atom_site_disorder_assembly
_atom_site_disorder_group
Yb1 Yb 0.53899(2) 0.31458(2) 0.74480(2) 0.01640(7) Uani 1 1 d . . . . .
Si1 Si 0.78466(11) 0.09457(8) 0.64336(4) 0.01856(18) Uani 1 1 d . . . . .
Si2 Si 0.73812(10) 0.38247(8) 0.62909(3) 0.01518(17) Uani 1 1 d . . . . .
Si3 Si 0.68257(10) 0.18804(8) 0.86634(3) 0.01498(17) Uani 1 1 d . . . . .
Si4 Si 0.43165(10) 0.47573(8) 0.85872(3) 0.01455(17) Uani 1 1 d . . . . .
F1 F 0.3376(3) 0.2755(2) 0.74021(9) 0.0296(5) Uani 1 1 d . . . . .
N1 N 0.7096(3) 0.2508(3) 0.66668(11) 0.0161(5) Uani 1 1 d . . . . .
N2 N 0.5545(3) 0.3263(2) 0.83420(11) 0.0153(5) Uani 1 1 d . . . . .
C1 C 0.6749(5) 0.0852(3) 0.58308(15) 0.0275(8) Uani 1 1 d . . . . .
H1 H 0.722423 0.125416 0.550673 0.033 Uiso 1 1 calc R . . . .
C2 C 0.7041(6) -0.0525(4) 0.56703(18) 0.0395(10) Uani 1 1 d . . . . .
H2A H 0.821196 -0.101455 0.561976 0.059 Uiso 1 1 calc GR . . . .
H2B H 0.660026 -0.048294 0.533166 0.059 Uiso 1 1 calc GR . . . .
H2C H 0.649377 -0.093259 0.595967 0.059 Uiso 1 1 calc GR . . . .
C3 C 0.4885(5) 0.1634(4) 0.59128(19) 0.0364(9) Uani 1 1 d . . . . .
H3A H 0.434142 0.123688 0.620826 0.055 Uiso 1 1 calc GR . . . .
H3B H 0.443552 0.166042 0.557728 0.055 Uiso 1 1 calc GR . . . .
H3C H 0.470632 0.249433 0.600437 0.055 Uiso 1 1 calc GR . . . .
C4 C 1.0198(5) 0.0487(4) 0.62049(15) 0.0264(7) Uani 1 1 d . . . . .
H4 H 1.031479 0.124812 0.599246 0.032 Uiso 1 1 calc R . . . .
C5 C 1.1090(6) -0.0627(4) 0.58132(18) 0.0414(10) Uani 1 1 d . . . . .
H5A H 1.100092 -0.140892 0.599135 0.062 Uiso 1 1 calc GR . . . .
H5B H 1.224143 -0.072497 0.572415 0.062 Uiso 1 1 calc GR . . . .
H5C H 1.058594 -0.044181 0.547944 0.062 Uiso 1 1 calc GR . . . .
C6 C 1.1135(5) 0.0332(4) 0.66985(17) 0.0323(8) Uani 1 1 d . . . . .
H6A H 1.062179 0.108042 0.691635 0.049 Uiso 1 1 calc GR . . . .
H6B H 1.226952 0.023661 0.656697 0.049 Uiso 1 1 calc GR . . . .
H6C H 1.110065 -0.041686 0.692224 0.049 Uiso 1 1 calc GR . . . .
C7 C 0.7550(5) -0.0234(4) 0.70259(15) 0.0256(7) Uani 1 1 d . . . . .
H7 H 0.782232 0.003703 0.735441 0.031 Uiso 1 1 calc R . . . .
C8 C 0.8715(5) -0.1644(4) 0.69484(18) 0.0358(9) Uani 1 1 d . . . . .
H8A H 0.854689 -0.194027 0.661619 0.054 Uiso 1 1 calc GR . . . .
H8B H 0.847451 -0.217124 0.726051 0.054 Uiso 1 1 calc GR . . . .
H8C H 0.984857 -0.169996 0.692008 0.054 Uiso 1 1 calc GR . . . .
C9 C 0.5769(5) -0.0220(4) 0.71758(16) 0.0309(8) Uani 1 1 d . . . . .
H9A H 0.500830 0.065396 0.719906 0.046 Uiso 1 1 calc GR . . . .
H9B H 0.566786 -0.067318 0.752657 0.046 Uiso 1 1 calc GR . . . .
H9C H 0.551391 -0.063262 0.689559 0.046 Uiso 1 1 calc GR . . . .
C10 C 0.7139(4) 0.3952(3) 0.55235(14) 0.0219(7) Uani 1 1 d . . . . .
H10 H 0.625943 0.362070 0.549601 0.026 Uiso 1 1 calc R . . . .
C11 C 0.8704(5) 0.3119(4) 0.51568(14) 0.0290(8) Uani 1 1 d . . . . .
H11A H 0.959348 0.342752 0.516163 0.044 Uiso 1 1 calc GR . . . .
H11B H 0.847036 0.317016 0.478374 0.044 Uiso 1 1 calc GR . . . .
H11C H 0.902381 0.223982 0.529664 0.044 Uiso 1 1 calc GR . . . .
C12 C 0.6590(5) 0.5330(4) 0.52645(15) 0.0282(8) Uani 1 1 d . . . . .
H12A H 0.550450 0.582341 0.544184 0.042 Uiso 1 1 calc GR . . . .
H12B H 0.655816 0.530440 0.487609 0.042 Uiso 1 1 calc GR . . . .
H12C H 0.736526 0.572422 0.531399 0.042 Uiso 1 1 calc GR . . . .
C13 C 0.9449(4) 0.3937(3) 0.63698(14) 0.0210(7) Uani 1 1 d . . . . .
H13 H 1.029326 0.310300 0.626494 0.025 Uiso 1 1 calc R . . . .
C14 C 0.9988(5) 0.4956(4) 0.60065(16) 0.0288(8) Uani 1 1 d . . . . .
H14A H 1.002457 0.481853 0.562317 0.043 Uiso 1 1 calc GR . . . .
H14B H 1.107095 0.488661 0.607410 0.043 Uiso 1 1 calc GR . . . .
H14C H 0.920675 0.579847 0.609497 0.043 Uiso 1 1 calc GR . . . .
C15 C 0.9558(5) 0.4067(4) 0.69763(15) 0.0280(8) Uani 1 1 d . . . . .
H15A H 0.890403 0.492949 0.708244 0.042 Uiso 1 1 calc GR . . . .
H15B H 1.069565 0.388090 0.702193 0.042 Uiso 1 1 calc GR . . . .
H15C H 0.914422 0.347177 0.720538 0.042 Uiso 1 1 calc GR . . . .
C16 C 0.5607(4) 0.5245(3) 0.66525(14) 0.0188(6) Uani 1 1 d . . . . .
H16 H 0.564492 0.504576 0.705013 0.023 Uiso 1 1 calc R . . . .
C17 C 0.3879(4) 0.5295(3) 0.65572(15) 0.0243(7) Uani 1 1 d . . . . .
H17A H 0.375646 0.549591 0.617257 0.036 Uiso 1 1 calc GR . . . .
H17B H 0.303233 0.594645 0.677717 0.036 Uiso 1 1 calc GR . . . .
H17C H 0.377496 0.447415 0.666240 0.036 Uiso 1 1 calc GR . . . .
C18 C 0.5696(5) 0.6599(3) 0.65525(16) 0.0278(8) Uani 1 1 d . . . . .
H18A H 0.670036 0.659531 0.666520 0.042 Uiso 1 1 calc GR . . . .
H18B H 0.475482 0.720006 0.676394 0.042 Uiso 1 1 calc GR . . . .
H18C H 0.568836 0.684694 0.616574 0.042 Uiso 1 1 calc GR . . . .
C19 C 0.6147(5) 0.0488(3) 0.85573(15) 0.0244(7) Uani 1 1 d . . . . .
H19 H 0.645223 0.033396 0.816056 0.029 Uiso 1 1 calc R . . . .
C20 C 0.4263(5) 0.0779(4) 0.86714(17) 0.0326(8) Uani 1 1 d . . . . .
H20A H 0.389058 0.088630 0.906053 0.049 Uiso 1 1 calc GR . . . .
H20B H 0.402275 0.007791 0.855623 0.049 Uiso 1 1 calc GR . . . .
H20C H 0.369810 0.155584 0.846854 0.049 Uiso 1 1 calc GR . . . .
C21 C 0.7046(6) -0.0810(4) 0.88507(19) 0.0391(10) Uani 1 1 d . . . . .
H21A H 0.822115 -0.098696 0.879106 0.059 Uiso 1 1 calc GR . . . .
H21B H 0.681970 -0.148315 0.870300 0.059 Uiso 1 1 calc GR . . . .
H21C H 0.665613 -0.076993 0.924073 0.059 Uiso 1 1 calc GR . . . .
C22 C 0.8951(4) 0.1545(3) 0.82274(14) 0.0205(7) Uani 1 1 d . . . . .
H22 H 0.870626 0.173312 0.784481 0.025 Uiso 1 1 calc R . . . .
C23 C 1.0227(4) 0.0176(4) 0.82237(16) 0.0287(8) Uani 1 1 d . . . . .
H23A H 1.049073 -0.009955 0.859220 0.043 Uiso 1 1 calc GR . . . .
H23B H 1.121762 0.015861 0.798175 0.043 Uiso 1 1 calc GR . . . .
H23C H 0.977617 -0.039237 0.809499 0.043 Uiso 1 1 calc GR . . . .
C24 C 0.9776(4) 0.2498(3) 0.83153(15) 0.0241(7) Uani 1 1 d . . . . .
H24A H 0.899066 0.336139 0.829061 0.036 Uiso 1 1 calc GR . . . .
H24B H 1.071697 0.239973 0.803558 0.036 Uiso 1 1 calc GR . . . .
H24C H 1.013534 0.232789 0.867451 0.036 Uiso 1 1 calc GR . . . .
C25 C 0.6943(4) 0.1986(3) 0.94279(14) 0.0214(7) Uani 1 1 d . . . . .
H25 H 0.684181 0.287156 0.947931 0.026 Uiso 1 1 calc R . . . .
C26 C 0.5549(5) 0.1720(4) 0.98336(15) 0.0284(8) Uani 1 1 d . . . . .
H26A H 0.449388 0.221531 0.971400 0.043 Uiso 1 1 calc GR . . . .
H26B H 0.556614 0.195973 1.019743 0.043 Uiso 1 1 calc GR . . . .
H26C H 0.571564 0.082050 0.984256 0.043 Uiso 1 1 calc GR . . . .
C27 C 0.8606(5) 0.1101(4) 0.96114(16) 0.0327(8) Uani 1 1 d . . . . .
H27A H 0.879155 0.022446 0.954228 0.049 Uiso 1 1 calc GR . . . .
H27B H 0.857625 0.117966 1.000002 0.049 Uiso 1 1 calc GR . . . .
H27C H 0.949052 0.134473 0.940659 0.049 Uiso 1 1 calc GR . . . .
C28 C 0.2861(4) 0.5591(3) 0.80385(14) 0.0199(7) Uani 1 1 d . . . . .
H28 H 0.350336 0.529565 0.767911 0.024 Uiso 1 1 calc R . . . .
C29 C 0.1317(5) 0.5215(4) 0.80942(18) 0.0340(9) Uani 1 1 d . . . . .
H29A H 0.164562 0.429376 0.812733 0.051 Uiso 1 1 calc GR . . . .
H29B H 0.076593 0.553257 0.777214 0.051 Uiso 1 1 calc GR . . . .
H29C H 0.057241 0.558192 0.841805 0.051 Uiso 1 1 calc GR . . . .
C30 C 0.2290(5) 0.7062(4) 0.79988(18) 0.0354(9) Uani 1 1 d . . . . .
H30A H 0.168868 0.739927 0.834778 0.053 Uiso 1 1 calc GR . . . .
H30B H 0.158205 0.739272 0.771538 0.053 Uiso 1 1 calc GR . . . .
H30C H 0.324216 0.731778 0.790839 0.053 Uiso 1 1 calc GR . . . .
C31 C 0.3030(4) 0.4768(3) 0.92943(14) 0.0217(7) Uani 1 1 d . . . . .
H31 H 0.384045 0.434955 0.955158 0.026 Uiso 1 1 calc R . . . .
C32 C 0.1862(5) 0.4005(4) 0.93735(16) 0.0313(8) Uani 1 1 d . . . . .
H32A H 0.086221 0.450052 0.921948 0.047 Uiso 1 1 calc GR . . . .
H32B H 0.159166 0.382798 0.976175 0.047 Uiso 1 1 calc GR . . . .
H32C H 0.239895 0.320925 0.918916 0.047 Uiso 1 1 calc GR . . . .
C33 C 0.2065(5) 0.6133(4) 0.95060(16) 0.0319(8) Uani 1 1 d . . . . .
H33A H 0.281366 0.659073 0.948697 0.048 Uiso 1 1 calc GR . . . .
H33B H 0.157001 0.607187 0.988290 0.048 Uiso 1 1 calc GR . . . .
H33C H 0.120931 0.658544 0.927987 0.048 Uiso 1 1 calc GR . . . .
C34 C 0.5492(4) 0.5869(3) 0.86423(13) 0.0190(6) Uani 1 1 d . . . . .
H34 H 0.464902 0.672054 0.872035 0.023 Uiso 1 1 calc R . . . .
C35 C 0.6562(5) 0.6037(3) 0.80968(15) 0.0248(7) Uani 1 1 d . . . . .
H35A H 0.739526 0.521946 0.799826 0.037 Uiso 1 1 calc GR . . . .
H35B H 0.708965 0.663130 0.814255 0.037 Uiso 1 1 calc GR . . . .
H35C H 0.587023 0.636405 0.780871 0.037 Uiso 1 1 calc GR . . . .
C36 C 0.6561(4) 0.5502(3) 0.91174(15) 0.0238(7) Uani 1 1 d . . . . .
H36A H 0.588461 0.542889 0.946076 0.036 Uiso 1 1 calc GR . . . .
H36B H 0.701761 0.615465 0.913971 0.036 Uiso 1 1 calc GR . . . .
H36C H 0.744866 0.469219 0.904802 0.036 Uiso 1 1 calc GR . . . .

loop_
_atom_site_aniso_label
_atom_site_aniso_U_11
_atom_site_aniso_U_22
_atom_site_aniso_U_33
_atom_site_aniso_U_23
_atom_site_aniso_U_13
_atom_site_aniso_U_12
Yb1 0.01711(10) 0.01825(11) 0.01369(11) -0.00119(6) -0.00107(7) -0.00644(7)
Si1 0.0269(4) 0.0170(4) 0.0149(4) -0.0013(3) -0.0031(3) -0.0112(4)
Si2 0.0173(4) 0.0175(4) 0.0137(4) -0.0014(3) -0.0022(3) -0.0095(3)
Si3 0.0147(4) 0.0122(4) 0.0166(4) 0.0015(3) -0.0034(3) -0.0031(3)
Si4 0.0129(4) 0.0141(4) 0.0154(4) -0.0028(3) -0.0024(3) -0.0025(3)
F1 0.0225(10) 0.0380(12) 0.0332(12) -0.0043(9) -0.0024(9) -0.0162(9)
N1 0.0170(12) 0.0195(14) 0.0145(13) -0.0015(10) -0.0012(10) -0.0098(11)
N2 0.0126(12) 0.0139(13) 0.0157(13) 0.0013(9) -0.0035(10) -0.0002(10)
C1 0.042(2) 0.0219(19) 0.0248(18) -0.0009(13) -0.0086(15) -0.0172(16)
C2 0.068(3) 0.034(2) 0.030(2) -0.0061(16) -0.016(2) -0.029(2)
C3 0.041(2) 0.035(2) 0.044(2) 0.0067(17) -0.0197(19) -0.0236(19)
C4 0.0292(18) 0.0250(19) 0.0221(18) -0.0042(13) 0.0007(14) -0.0071(15)
C5 0.045(2) 0.042(3) 0.032(2) -0.0120(18) 0.0059(18) -0.011(2)
C6 0.0241(18) 0.035(2) 0.037(2) 0.0017(16) -0.0075(16) -0.0079(16)
C7 0.0350(19) 0.0283(19) 0.0198(17) 0.0000(13) -0.0049(14) -0.0185(16)
C8 0.041(2) 0.026(2) 0.041(2) 0.0088(16) -0.0125(18) -0.0132(18)
C9 0.034(2) 0.031(2) 0.030(2) -0.0024(15) 0.0008(16) -0.0167(17)
C10 0.0278(17) 0.0269(18) 0.0169(16) 0.0025(13) -0.0074(13) -0.0158(15)
C11 0.044(2) 0.031(2) 0.0151(16) 0.0007(13) -0.0011(15) -0.0197(17)
C12 0.035(2) 0.033(2) 0.0199(17) 0.0058(14) -0.0072(15) -0.0168(16)
C13 0.0185(15) 0.0260(18) 0.0218(17) -0.0016(13) -0.0005(13) -0.0127(14)
C14 0.0291(18) 0.040(2) 0.0265(19) 0.0027(15) -0.0025(15) -0.0245(17)
C15 0.0291(18) 0.040(2) 0.0229(18) 0.0023(15) -0.0094(14) -0.0204(17)
C16 0.0234(16) 0.0163(16) 0.0184(16) 0.0018(12) -0.0071(13) -0.0079(13)
C17 0.0202(16) 0.0252(18) 0.0258(18) 0.0039(13) -0.0083(14) -0.0053(14)
C18 0.037(2) 0.0206(18) 0.0284(19) 0.0007(13) -0.0060(15) -0.0129(15)
C19 0.0287(18) 0.0204(18) 0.0262(18) -0.0025(13) 0.0002(14) -0.0123(14)
C20 0.036(2) 0.033(2) 0.037(2) -0.0002(16) -0.0037(17) -0.0227(18)
C21 0.047(2) 0.0170(19) 0.050(3) -0.0009(16) 0.003(2) -0.0125(17)
C22 0.0173(15) 0.0189(17) 0.0226(17) 0.0002(12) -0.0038(13) -0.0030(13)
C23 0.0215(17) 0.0217(19) 0.034(2) -0.0021(14) -0.0015(15) 0.0017(14)
C24 0.0170(15) 0.0239(18) 0.0301(19) 0.0007(13) -0.0046(13) -0.0055(14)
C25 0.0242(17) 0.0180(17) 0.0196(16) 0.0031(12) -0.0074(13) -0.0041(13)
C26 0.0341(19) 0.0262(19) 0.0227(18) 0.0029(14) -0.0008(15) -0.0106(16)
C27 0.031(2) 0.034(2) 0.0257(19) 0.0066(15) -0.0135(16) -0.0010(16)
C28 0.0193(15) 0.0140(16) 0.0216(17) -0.0038(12) -0.0069(13) 0.0023(12)
C29 0.0282(19) 0.041(2) 0.036(2) -0.0034(17) -0.0145(16) -0.0104(17)
C30 0.040(2) 0.020(2) 0.040(2) -0.0009(15) -0.0215(18) 0.0022(16)
C31 0.0175(15) 0.0278(19) 0.0171(16) -0.0043(13) -0.0007(12) -0.0047(14)
C32 0.0259(18) 0.039(2) 0.027(2) -0.0019(15) 0.0052(15) -0.0133(17)
C33 0.0296(19) 0.035(2) 0.0254(19) -0.0112(15) 0.0048(15) -0.0057(16)
C34 0.0196(15) 0.0173(16) 0.0193(16) -0.0021(12) -0.0030(13) -0.0052(13)
C35 0.0301(18) 0.0249(19) 0.0222(17) -0.0001(13) -0.0027(14) -0.0139(15)
C36 0.0271(17) 0.0246(18) 0.0233(17) -0.0019(13) -0.0082(14) -0.0113(14)

_geom_special_details            
;
 All esds (except the esd in the dihedral angle between two l.s. planes)
 are estimated using the full covariance matrix.  The cell esds are taken
 into account individually in the estimation of esds in distances, angles
 and torsion angles; correlations between esds in cell parameters are only
 used when they are defined by crystal symmetry.  An approximate (isotropic)
 treatment of cell esds is used for estimating esds involving l.s. planes.
;
loop_
_geom_bond_atom_site_label_1
_geom_bond_atom_site_label_2
_geom_bond_distance
_geom_bond_site_symmetry_2
_geom_bond_publ_flag
Yb1 Si1 3.5282(9) . ?
Yb1 Si2 3.2477(8) . ?
Yb1 Si3 3.3910(9) . ?
Yb1 Si4 3.2910(8) . ?
Yb1 F1 1.983(2) . ?
Yb1 N1 2.226(3) . ?
Yb1 N2 2.235(3) . ?
Si1 N1 1.744(3) . ?
Si1 C1 1.917(4) . ?
Si1 C4 1.924(4) . ?
Si1 C7 1.910(4) . ?
Si2 N1 1.730(3) . ?
Si2 C10 1.911(3) . ?
Si2 C13 1.897(3) . ?
Si2 C16 1.933(3) . ?
Si3 N2 1.741(3) . ?
Si3 C19 1.909(3) . ?
Si3 C22 1.909(3) . ?
Si3 C25 1.909(3) . ?
Si4 N2 1.726(3) . ?
Si4 C28 1.930(3) . ?
Si4 C31 1.903(3) . ?
Si4 C34 1.905(3) . ?
C1 H1 0.9800 . ?
C1 C2 1.545(5) . ?
C1 C3 1.529(6) . ?
C2 H2A 0.9600 . ?
C2 H2B 0.9600 . ?
C2 H2C 0.9600 . ?
C3 H3A 0.9600 . ?
C3 H3B 0.9600 . ?
C3 H3C 0.9600 . ?
C4 H4 0.9800 . ?
C4 C5 1.537(5) . ?
C4 C6 1.529(5) . ?
C5 H5A 0.9600 . ?
C5 H5B 0.9600 . ?
C5 H5C 0.9600 . ?
C6 H6A 0.9600 . ?
C6 H6B 0.9600 . ?
C6 H6C 0.9600 . ?
C7 H7 0.9800 . ?
C7 C8 1.541(6) . ?
C7 C9 1.533(5) . ?
C8 H8A 0.9600 . ?
C8 H8B 0.9600 . ?
C8 H8C 0.9600 . ?
C9 H9A 0.9600 . ?
C9 H9B 0.9600 . ?
C9 H9C 0.9600 . ?
C10 H10 0.9800 . ?
C10 C11 1.542(5) . ?
C10 C12 1.538(5) . ?
C11 H11A 0.9600 . ?
C11 H11B 0.9600 . ?
C11 H11C 0.9600 . ?
C12 H12A 0.9600 . ?
C12 H12B 0.9600 . ?
C12 H12C 0.9600 . ?
C13 H13 0.9800 . ?
C13 C14 1.536(5) . ?
C13 C15 1.529(5) . ?
C14 H14A 0.9600 . ?
C14 H14B 0.9600 . ?
C14 H14C 0.9600 . ?
C15 H15A 0.9600 . ?
C15 H15B 0.9600 . ?
C15 H15C 0.9600 . ?
C16 H16 0.9800 . ?
C16 C17 1.543(5) . ?
C16 C18 1.535(4) . ?
C17 H17A 0.9600 . ?
C17 H17B 0.9600 . ?
C17 H17C 0.9600 . ?
C18 H18A 0.9600 . ?
C18 H18B 0.9600 . ?
C18 H18C 0.9600 . ?
C19 H19 0.9800 . ?
C19 C20 1.538(5) . ?
C19 C21 1.541(5) . ?
C20 H20A 0.9600 . ?
C20 H20B 0.9600 . ?
C20 H20C 0.9600 . ?
C21 H21A 0.9600 . ?
C21 H21B 0.9600 . ?
C21 H21C 0.9600 . ?
C22 H22 0.9800 . ?
C22 C23 1.527(5) . ?
C22 C24 1.535(5) . ?
C23 H23A 0.9600 . ?
C23 H23B 0.9600 . ?
C23 H23C 0.9600 . ?
C24 H24A 0.9600 . ?
C24 H24B 0.9600 . ?
C24 H24C 0.9600 . ?
C25 H25 0.9800 . ?
C25 C26 1.538(5) . ?
C25 C27 1.536(5) . ?
C26 H26A 0.9600 . ?
C26 H26B 0.9600 . ?
C26 H26C 0.9600 . ?
C27 H27A 0.9600 . ?
C27 H27B 0.9600 . ?
C27 H27C 0.9600 . ?
C28 H28 0.9800 . ?
C28 C29 1.535(5) . ?
C28 C30 1.530(5) . ?
C29 H29A 0.9600 . ?
C29 H29B 0.9600 . ?
C29 H29C 0.9600 . ?
C30 H30A 0.9600 . ?
C30 H30B 0.9600 . ?
C30 H30C 0.9600 . ?
C31 H31 0.9800 . ?
C31 C32 1.530(5) . ?
C31 C33 1.543(5) . ?
C32 H32A 0.9600 . ?
C32 H32B 0.9600 . ?
C32 H32C 0.9600 . ?
C33 H33A 0.9600 . ?
C33 H33B 0.9600 . ?
C33 H33C 0.9600 . ?
C34 H34 0.9800 . ?
C34 C35 1.537(5) . ?
C34 C36 1.540(5) . ?
C35 H35A 0.9600 . ?
C35 H35B 0.9600 . ?
C35 H35C 0.9600 . ?
C36 H36A 0.9600 . ?
C36 H36B 0.9600 . ?
C36 H36C 0.9600 . ?

loop_
_geom_angle_atom_site_label_1
_geom_angle_atom_site_label_2
_geom_angle_atom_site_label_3
_geom_angle
_geom_angle_site_symmetry_1
_geom_angle_site_symmetry_3
_geom_angle_publ_flag
Si2 Yb1 Si1 53.90(2) . . ?
Si2 Yb1 Si3 129.34(2) . . ?
Si2 Yb1 Si4 126.52(2) . . ?
Si3 Yb1 Si1 106.13(2) . . ?
Si4 Yb1 Si1 159.82(2) . . ?
Si4 Yb1 Si3 56.52(2) . . ?
F1 Yb1 Si1 92.99(6) . . ?
F1 Yb1 Si2 117.12(7) . . ?
F1 Yb1 Si3 109.15(7) . . ?
F1 Yb1 Si4 102.30(6) . . ?
F1 Yb1 N1 106.52(9) . . ?
F1 Yb1 N2 108.09(9) . . ?
N1 Yb1 Si1 23.89(7) . . ?
N1 Yb1 Si2 30.10(7) . . ?
N1 Yb1 Si3 117.87(7) . . ?
N1 Yb1 Si4 150.40(7) . . ?
N1 Yb1 N2 138.71(9) . . ?
N2 Yb1 Si1 132.77(7) . . ?
N2 Yb1 Si2 134.19(7) . . ?
N2 Yb1 Si3 27.36(7) . . ?
N2 Yb1 Si4 29.16(7) . . ?
N1 Si1 C1 110.72(15) . . ?
N1 Si1 C4 107.37(15) . . ?
N1 Si1 C7 110.19(14) . . ?
C1 Si1 Yb1 115.53(12) . . ?
C1 Si1 C4 110.81(17) . . ?
C4 Si1 Yb1 126.54(11) . . ?
C7 Si1 Yb1 80.28(11) . . ?
C7 Si1 C1 110.23(16) . . ?
C7 Si1 C4 107.43(17) . . ?
N1 Si2 C10 115.95(14) . . ?
N1 Si2 C13 111.34(14) . . ?
N1 Si2 C16 102.02(13) . . ?
C10 Si2 Yb1 136.16(11) . . ?
C10 Si2 C16 108.29(15) . . ?
C13 Si2 Yb1 113.58(11) . . ?
C13 Si2 C10 109.77(15) . . ?
C13 Si2 C16 109.00(15) . . ?
C16 Si2 Yb1 63.14(10) . . ?
N2 Si3 C19 107.98(15) . . ?
N2 Si3 C22 103.77(14) . . ?
N2 Si3 C25 116.21(14) . . ?
C19 Si3 Yb1 85.59(12) . . ?
C22 Si3 Yb1 83.50(11) . . ?
C22 Si3 C19 106.09(15) . . ?
C25 Si3 Yb1 152.37(11) . . ?
C25 Si3 C19 110.86(16) . . ?
C25 Si3 C22 111.26(15) . . ?
N2 Si4 C28 105.82(13) . . ?
N2 Si4 C31 116.25(14) . . ?
N2 Si4 C34 114.64(14) . . ?
C28 Si4 Yb1 67.86(10) . . ?
C31 Si4 Yb1 138.69(11) . . ?
C31 Si4 C28 109.55(15) . . ?
C31 Si4 C34 104.81(15) . . ?
C34 Si4 Yb1 115.77(10) . . ?
C34 Si4 C28 105.23(15) . . ?
Si1 N1 Yb1 124.99(14) . . ?
Si2 N1 Yb1 109.74(13) . . ?
Si2 N1 Si1 124.93(15) . . ?
Si3 N2 Yb1 116.48(13) . . ?
Si4 N2 Yb1 111.71(13) . . ?
Si4 N2 Si3 131.81(16) . . ?
Si1 C1 H1 106.0 . . ?
C2 C1 Si1 115.2(3) . . ?
C2 C1 H1 106.0 . . ?
C3 C1 Si1 113.2(3) . . ?
C3 C1 H1 106.0 . . ?
C3 C1 C2 109.6(3) . . ?
C1 C2 H2A 109.5 . . ?
C1 C2 H2B 109.5 . . ?
C1 C2 H2C 109.5 . . ?
H2A C2 H2B 109.5 . . ?
H2A C2 H2C 109.5 . . ?
H2B C2 H2C 109.5 . . ?
C1 C3 H3A 109.5 . . ?
C1 C3 H3B 109.5 . . ?
C1 C3 H3C 109.5 . . ?
H3A C3 H3B 109.5 . . ?
H3A C3 H3C 109.5 . . ?
H3B C3 H3C 109.5 . . ?
Si1 C4 H4 104.7 . . ?
C5 C4 Si1 118.7(3) . . ?
C5 C4 H4 104.7 . . ?
C6 C4 Si1 111.6(2) . . ?
C6 C4 H4 104.7 . . ?
C6 C4 C5 111.0(3) . . ?
C4 C5 H5A 109.5 . . ?
C4 C5 H5B 109.5 . . ?
C4 C5 H5C 109.5 . . ?
H5A C5 H5B 109.5 . . ?
H5A C5 H5C 109.5 . . ?
H5B C5 H5C 109.5 . . ?
C4 C6 H6A 109.5 . . ?
C4 C6 H6B 109.5 . . ?
C4 C6 H6C 109.5 . . ?
H6A C6 H6B 109.5 . . ?
H6A C6 H6C 109.5 . . ?
H6B C6 H6C 109.5 . . ?
Si1 C7 H7 106.2 . . ?
C8 C7 Si1 114.9(3) . . ?
C8 C7 H7 106.2 . . ?
C9 C7 Si1 114.9(3) . . ?
C9 C7 H7 106.2 . . ?
C9 C7 C8 107.8(3) . . ?
C7 C8 H8A 109.5 . . ?
C7 C8 H8B 109.5 . . ?
C7 C8 H8C 109.5 . . ?
H8A C8 H8B 109.5 . . ?
H8A C8 H8C 109.5 . . ?
H8B C8 H8C 109.5 . . ?
C7 C9 H9A 109.5 . . ?
C7 C9 H9B 109.5 . . ?
C7 C9 H9C 109.5 . . ?
H9A C9 H9B 109.5 . . ?
H9A C9 H9C 109.5 . . ?
H9B C9 H9C 109.5 . . ?
Si2 C10 H10 106.5 . . ?
C11 C10 Si2 113.7(2) . . ?
C11 C10 H10 106.5 . . ?
C12 C10 Si2 114.8(2) . . ?
C12 C10 H10 106.5 . . ?
C12 C10 C11 108.1(3) . . ?
C10 C11 H11A 109.5 . . ?
C10 C11 H11B 109.5 . . ?
C10 C11 H11C 109.5 . . ?
H11A C11 H11B 109.5 . . ?
H11A C11 H11C 109.5 . . ?
H11B C11 H11C 109.5 . . ?
C10 C12 H12A 109.5 . . ?
C10 C12 H12B 109.5 . . ?
C10 C12 H12C 109.5 . . ?
H12A C12 H12B 109.5 . . ?
H12A C12 H12C 109.5 . . ?
H12B C12 H12C 109.5 . . ?
Si2 C13 H13 105.8 . . ?
C14 C13 Si2 117.8(2) . . ?
C14 C13 H13 105.8 . . ?
C15 C13 Si2 111.0(2) . . ?
C15 C13 H13 105.8 . . ?
C15 C13 C14 109.6(3) . . ?
C13 C14 H14A 109.5 . . ?
C13 C14 H14B 109.5 . . ?
C13 C14 H14C 109.5 . . ?
H14A C14 H14B 109.5 . . ?
H14A C14 H14C 109.5 . . ?
H14B C14 H14C 109.5 . . ?
C13 C15 H15A 109.5 . . ?
C13 C15 H15B 109.5 . . ?
C13 C15 H15C 109.5 . . ?
H15A C15 H15B 109.5 . . ?
H15A C15 H15C 109.5 . . ?
H15B C15 H15C 109.5 . . ?
Si2 C16 H16 105.2 . . ?
C17 C16 Si2 112.0(2) . . ?
C17 C16 H16 105.2 . . ?
C18 C16 Si2 118.6(2) . . ?
C18 C16 H16 105.2 . . ?
C18 C16 C17 109.5(3) . . ?
C16 C17 H17A 109.5 . . ?
C16 C17 H17B 109.5 . . ?
C16 C17 H17C 109.5 . . ?
H17A C17 H17B 109.5 . . ?
H17A C17 H17C 109.5 . . ?
H17B C17 H17C 109.5 . . ?
C16 C18 H18A 109.5 . . ?
C16 C18 H18B 109.5 . . ?
C16 C18 H18C 109.5 . . ?
H18A C18 H18B 109.5 . . ?
H18A C18 H18C 109.5 . . ?
H18B C18 H18C 109.5 . . ?
Si3 C19 H19 105.1 . . ?
C20 C19 Si3 115.2(3) . . ?
C20 C19 H19 105.1 . . ?
C20 C19 C21 108.9(3) . . ?
C21 C19 Si3 116.1(3) . . ?
C21 C19 H19 105.1 . . ?
C19 C20 H20A 109.5 . . ?
C19 C20 H20B 109.5 . . ?
C19 C20 H20C 109.5 . . ?
H20A C20 H20B 109.5 . . ?
H20A C20 H20C 109.5 . . ?
H20B C20 H20C 109.5 . . ?
C19 C21 H21A 109.5 . . ?
C19 C21 H21B 109.5 . . ?
C19 C21 H21C 109.5 . . ?
H21A C21 H21B 109.5 . . ?
H21A C21 H21C 109.5 . . ?
H21B C21 H21C 109.5 . . ?
Si3 C22 H22 104.4 . . ?
C23 C22 Si3 119.3(2) . . ?
C23 C22 H22 104.4 . . ?
C23 C22 C24 109.8(3) . . ?
C24 C22 Si3 113.0(2) . . ?
C24 C22 H22 104.4 . . ?
C22 C23 H23A 109.5 . . ?
C22 C23 H23B 109.5 . . ?
C22 C23 H23C 109.5 . . ?
H23A C23 H23B 109.5 . . ?
H23A C23 H23C 109.5 . . ?
H23B C23 H23C 109.5 . . ?
C22 C24 H24A 109.5 . . ?
C22 C24 H24B 109.5 . . ?
C22 C24 H24C 109.5 . . ?
H24A C24 H24B 109.5 . . ?
H24A C24 H24C 109.5 . . ?
H24B C24 H24C 109.5 . . ?
Si3 C25 H25 106.8 . . ?
C26 C25 Si3 114.9(2) . . ?
C26 C25 H25 106.8 . . ?
C27 C25 Si3 113.5(2) . . ?
C27 C25 H25 106.8 . . ?
C27 C25 C26 107.5(3) . . ?
C25 C26 H26A 109.5 . . ?
C25 C26 H26B 109.5 . . ?
C25 C26 H26C 109.5 . . ?
H26A C26 H26B 109.5 . . ?
H26A C26 H26C 109.5 . . ?
H26B C26 H26C 109.5 . . ?
C25 C27 H27A 109.5 . . ?
C25 C27 H27B 109.5 . . ?
C25 C27 H27C 109.5 . . ?
H27A C27 H27B 109.5 . . ?
H27A C27 H27C 109.5 . . ?
H27B C27 H27C 109.5 . . ?
Si4 C28 H28 106.2 . . ?
C29 C28 Si4 114.1(3) . . ?
C29 C28 H28 106.2 . . ?
C30 C28 Si4 115.2(2) . . ?
C30 C28 H28 106.2 . . ?
C30 C28 C29 108.1(3) . . ?
C28 C29 H29A 109.5 . . ?
C28 C29 H29B 109.5 . . ?
C28 C29 H29C 109.5 . . ?
H29A C29 H29B 109.5 . . ?
H29A C29 H29C 109.5 . . ?
H29B C29 H29C 109.5 . . ?
C28 C30 H30A 109.5 . . ?
C28 C30 H30B 109.5 . . ?
C28 C30 H30C 109.5 . . ?
H30A C30 H30B 109.5 . . ?
H30A C30 H30C 109.5 . . ?
H30B C30 H30C 109.5 . . ?
Si4 C31 H31 105.2 . . ?
C32 C31 Si4 117.5(2) . . ?
C32 C31 H31 105.2 . . ?
C32 C31 C33 109.1(3) . . ?
C33 C31 Si4 113.4(3) . . ?
C33 C31 H31 105.2 . . ?
C31 C32 H32A 109.5 . . ?
C31 C32 H32B 109.5 . . ?
C31 C32 H32C 109.5 . . ?
H32A C32 H32B 109.5 . . ?
H32A C32 H32C 109.5 . . ?
H32B C32 H32C 109.5 . . ?
C31 C33 H33A 109.5 . . ?
C31 C33 H33B 109.5 . . ?
C31 C33 H33C 109.5 . . ?
H33A C33 H33B 109.5 . . ?
H33A C33 H33C 109.5 . . ?
H33B C33 H33C 109.5 . . ?
Si4 C34 H34 106.4 . . ?
C35 C34 Si4 112.8(2) . . ?
C35 C34 H34 106.4 . . ?
C35 C34 C36 109.4(3) . . ?
C36 C34 Si4 114.8(2) . . ?
C36 C34 H34 106.4 . . ?
C34 C35 H35A 109.5 . . ?
C34 C35 H35B 109.5 . . ?
C34 C35 H35C 109.5 . . ?
H35A C35 H35B 109.5 . . ?
H35A C35 H35C 109.5 . . ?
H35B C35 H35C 109.5 . . ?
C34 C36 H36A 109.5 . . ?
C34 C36 H36B 109.5 . . ?
C34 C36 H36C 109.5 . . ?
H36A C36 H36B 109.5 . . ?
H36A C36 H36C 109.5 . . ?
H36B C36 H36C 109.5 . . ?

_shelx_res_file                  
;
TITL xdpm73_a.res in P-1
    xdpm73.res
    created by SHELXL-2017/1 at 17:46:07 on 15-Jul-2017
REM Old TITL xdpm73 in P-1 #2
REM SHELXT solution in P-1
REM R1 0.224, Rweak 0.023, Alpha 0.042, Orientation as input
REM Formula found by SHELXT: C34 F2 N14 Si7 I
CELL 1.54184 8.729258 11.171192 24.49191 84.1821 80.5905 68.5165
ZERR 2 0.00027 0.000354 0.000754 0.0026 0.0026 0.0029
LATT 1
SFAC C H F N Si Yb
UNIT 72 168 2 4 8 2

L.S. 10
PLAN  20
CONN 30 Yb1
FREE Yb1 C17
FREE Yb1 C16
FREE Yb1 C28
BOND $H
list 4
fmap 2
acta
SHEL 100 0.83
OMIT 0 3 5
OMIT 9 -2 2
OMIT 9 -2 4
OMIT 0 1 2
OMIT 9 -2 6
REM <olex2.extras>
REM <HklSrc "%.\\xdpm73.hkl">
REM </olex2.extras>

WGHT    0.059800    3.188100
FVAR       3.70852
YB1   6    0.538994    0.314581    0.744805    11.00000    0.01711    0.01825 =
         0.01369   -0.00119   -0.00107   -0.00644
SI1   5    0.784665    0.094568    0.643356    11.00000    0.02695    0.01697 =
         0.01487   -0.00129   -0.00306   -0.01123
SI2   5    0.738123    0.382472    0.629091    11.00000    0.01734    0.01751 =
         0.01368   -0.00137   -0.00217   -0.00951
SI3   5    0.682575    0.188035    0.866342    11.00000    0.01466    0.01219 =
         0.01663    0.00145   -0.00342   -0.00306
SI4   5    0.431648    0.475727    0.858719    11.00000    0.01289    0.01408 =
         0.01536   -0.00280   -0.00238   -0.00251
F1    3    0.337592    0.275486    0.740212    11.00000    0.02246    0.03802 =
         0.03322   -0.00430   -0.00243   -0.01622
N1    4    0.709558    0.250770    0.666683    11.00000    0.01695    0.01952 =
         0.01454   -0.00147   -0.00125   -0.00983
N2    4    0.554456    0.326258    0.834205    11.00000    0.01264    0.01387 =
         0.01574    0.00134   -0.00354   -0.00020
C1    1    0.674878    0.085223    0.583081    11.00000    0.04204    0.02193 =
         0.02478   -0.00090   -0.00859   -0.01721
AFIX  13
H1    2    0.722423    0.125416    0.550673    11.00000   -1.20000
AFIX   0
C2    1    0.704140   -0.052488    0.567027    11.00000    0.06786    0.03407 =
         0.02984   -0.00609   -0.01611   -0.02860
AFIX 137
H2A   2    0.821196   -0.101455    0.561976    11.00000   -1.50000
H2B   2    0.660026   -0.048294    0.533166    11.00000   -1.50000
H2C   2    0.649377   -0.093259    0.595967    11.00000   -1.50000
AFIX   0
C3    1    0.488451    0.163369    0.591281    11.00000    0.04143    0.03524 =
         0.04412    0.00666   -0.01965   -0.02363
AFIX 137
H3A   2    0.434142    0.123688    0.620826    11.00000   -1.50000
H3B   2    0.443552    0.166042    0.557728    11.00000   -1.50000
H3C   2    0.470632    0.249433    0.600437    11.00000   -1.50000
AFIX   0
C4    1    1.019842    0.048689    0.620486    11.00000    0.02920    0.02497 =
         0.02213   -0.00422    0.00074   -0.00709
AFIX  13
H4    2    1.031479    0.124812    0.599246    11.00000   -1.20000
AFIX   0
C5    1    1.109039   -0.062671    0.581319    11.00000    0.04460    0.04189 =
         0.03210   -0.01201    0.00585   -0.01081
AFIX 137
H5A   2    1.100092   -0.140892    0.599135    11.00000   -1.50000
H5B   2    1.224143   -0.072497    0.572415    11.00000   -1.50000
H5C   2    1.058594   -0.044181    0.547944    11.00000   -1.50000
AFIX   0
C6    1    1.113467    0.033240    0.669852    11.00000    0.02411    0.03459 =
         0.03656    0.00173   -0.00745   -0.00786
AFIX 137
H6A   2    1.062179    0.108042    0.691635    11.00000   -1.50000
H6B   2    1.226952    0.023661    0.656697    11.00000   -1.50000
H6C   2    1.110065   -0.041686    0.692224    11.00000   -1.50000
AFIX   0
C7    1    0.754999   -0.023442    0.702595    11.00000    0.03502    0.02832 =
         0.01979    0.00003   -0.00486   -0.01849
AFIX  13
H7    2    0.782232    0.003703    0.735441    11.00000   -1.20000
AFIX   0
C8    1    0.871481   -0.164441    0.694837    11.00000    0.04138    0.02582 =
         0.04137    0.00881   -0.01248   -0.01317
AFIX 137
H8A   2    0.854689   -0.194027    0.661619    11.00000   -1.50000
H8B   2    0.847451   -0.217124    0.726051    11.00000   -1.50000
H8C   2    0.984857   -0.169996    0.692008    11.00000   -1.50000
AFIX   0
C9    1    0.576858   -0.022024    0.717579    11.00000    0.03402    0.03090 =
         0.03046   -0.00240    0.00080   -0.01674
AFIX 137
H9A   2    0.500830    0.065396    0.719906    11.00000   -1.50000
H9B   2    0.566786   -0.067318    0.752657    11.00000   -1.50000
H9C   2    0.551391   -0.063262    0.689559    11.00000   -1.50000
AFIX   0
C10   1    0.713882    0.395168    0.552353    11.00000    0.02781    0.02693 =
         0.01691    0.00254   -0.00744   -0.01580
AFIX  13
H10   2    0.625943    0.362070    0.549601    11.00000   -1.20000
AFIX   0
C11   1    0.870428    0.311872    0.515679    11.00000    0.04442    0.03135 =
         0.01514    0.00069   -0.00113   -0.01966
AFIX 137
H11A  2    0.959348    0.342752    0.516163    11.00000   -1.50000
H11B  2    0.847036    0.317016    0.478374    11.00000   -1.50000
H11C  2    0.902381    0.223982    0.529664    11.00000   -1.50000
AFIX   0
C12   1    0.659014    0.533045    0.526453    11.00000    0.03507    0.03325 =
         0.01994    0.00580   -0.00723   -0.01678
AFIX 137
H12A  2    0.550450    0.582341    0.544184    11.00000   -1.50000
H12B  2    0.655816    0.530440    0.487609    11.00000   -1.50000
H12C  2    0.736526    0.572422    0.531399    11.00000   -1.50000
AFIX   0
C13   1    0.944934    0.393687    0.636980    11.00000    0.01854    0.02602 =
         0.02185   -0.00156   -0.00053   -0.01268
AFIX  13
H13   2    1.029326    0.310300    0.626494    11.00000   -1.20000
AFIX   0
C14   1    0.998843    0.495560    0.600646    11.00000    0.02913    0.03986 =
         0.02655    0.00268   -0.00255   -0.02446
AFIX 137
H14A  2    1.002457    0.481853    0.562317    11.00000   -1.50000
H14B  2    1.107095    0.488661    0.607410    11.00000   -1.50000
H14C  2    0.920675    0.579847    0.609497    11.00000   -1.50000
AFIX   0
C15   1    0.955846    0.406684    0.697629    11.00000    0.02911    0.04028 =
         0.02285    0.00232   -0.00940   -0.02038
AFIX 137
H15A  2    0.890403    0.492949    0.708244    11.00000   -1.50000
H15B  2    1.069565    0.388090    0.702193    11.00000   -1.50000
H15C  2    0.914422    0.347177    0.720538    11.00000   -1.50000
AFIX   0
C16   1    0.560653    0.524536    0.665250    11.00000    0.02341    0.01630 =
         0.01836    0.00180   -0.00708   -0.00793
AFIX  13
H16   2    0.564492    0.504576    0.705013    11.00000   -1.20000
AFIX   0
C17   1    0.387937    0.529518    0.655715    11.00000    0.02018    0.02523 =
         0.02582    0.00389   -0.00829   -0.00534
AFIX 137
H17A  2    0.375646    0.549591    0.617257    11.00000   -1.50000
H17B  2    0.303233    0.594645    0.677717    11.00000   -1.50000
H17C  2    0.377496    0.447415    0.666240    11.00000   -1.50000
AFIX   0
C18   1    0.569589    0.659868    0.655248    11.00000    0.03694    0.02056 =
         0.02845    0.00073   -0.00602   -0.01290
AFIX 137
H18A  2    0.670036    0.659531    0.666520    11.00000   -1.50000
H18B  2    0.475482    0.720006    0.676394    11.00000   -1.50000
H18C  2    0.568836    0.684694    0.616574    11.00000   -1.50000
AFIX   0
C19   1    0.614736    0.048771    0.855732    11.00000    0.02870    0.02036 =
         0.02615   -0.00251    0.00017   -0.01228
AFIX  13
H19   2    0.645223    0.033396    0.816056    11.00000   -1.20000
AFIX   0
C20   1    0.426253    0.077936    0.867137    11.00000    0.03600    0.03276 =
         0.03714   -0.00019   -0.00365   -0.02272
AFIX 137
H20A  2    0.389058    0.088630    0.906053    11.00000   -1.50000
H20B  2    0.402275    0.007791    0.855623    11.00000   -1.50000
H20C  2    0.369810    0.155584    0.846854    11.00000   -1.50000
AFIX   0
C21   1    0.704575   -0.081042    0.885067    11.00000    0.04723    0.01697 =
         0.05039   -0.00092    0.00319   -0.01247
AFIX 137
H21A  2    0.822115   -0.098696    0.879106    11.00000   -1.50000
H21B  2    0.681970   -0.148315    0.870300    11.00000   -1.50000
H21C  2    0.665613   -0.076993    0.924073    11.00000   -1.50000
AFIX   0
C22   1    0.895068    0.154469    0.822741    11.00000    0.01734    0.01893 =
         0.02256    0.00018   -0.00381   -0.00303
AFIX  13
H22   2    0.870626    0.173312    0.784481    11.00000   -1.20000
AFIX   0
C23   1    1.022731    0.017576    0.822375    11.00000    0.02149    0.02170 =
         0.03424   -0.00213   -0.00153    0.00168
AFIX 137
H23A  2    1.049073   -0.009955    0.859220    11.00000   -1.50000
H23B  2    1.121762    0.015861    0.798175    11.00000   -1.50000
H23C  2    0.977617   -0.039237    0.809499    11.00000   -1.50000
AFIX   0
C24   1    0.977570    0.249770    0.831526    11.00000    0.01697    0.02389 =
         0.03010    0.00067   -0.00458   -0.00547
AFIX 137
H24A  2    0.899066    0.336139    0.829061    11.00000   -1.50000
H24B  2    1.071697    0.239973    0.803558    11.00000   -1.50000
H24C  2    1.013534    0.232789    0.867451    11.00000   -1.50000
AFIX   0
C25   1    0.694260    0.198590    0.942785    11.00000    0.02425    0.01799 =
         0.01964    0.00310   -0.00738   -0.00410
AFIX  13
H25   2    0.684181    0.287156    0.947931    11.00000   -1.20000
AFIX   0
C26   1    0.554860    0.172042    0.983358    11.00000    0.03413    0.02621 =
         0.02267    0.00287   -0.00077   -0.01064
AFIX 137
H26A  2    0.449388    0.221531    0.971400    11.00000   -1.50000
H26B  2    0.556614    0.195973    1.019743    11.00000   -1.50000
H26C  2    0.571564    0.082050    0.984256    11.00000   -1.50000
AFIX   0
C27   1    0.860626    0.110066    0.961140    11.00000    0.03072    0.03419 =
         0.02574    0.00662   -0.01355   -0.00098
AFIX 137
H27A  2    0.879155    0.022446    0.954228    11.00000   -1.50000
H27B  2    0.857625    0.117966    1.000002    11.00000   -1.50000
H27C  2    0.949052    0.134473    0.940659    11.00000   -1.50000
AFIX   0
C28   1    0.286091    0.559141    0.803853    11.00000    0.01927    0.01399 =
         0.02161   -0.00377   -0.00689    0.00230
AFIX  13
H28   2    0.350336    0.529565    0.767911    11.00000   -1.20000
AFIX   0
C29   1    0.131655    0.521462    0.809423    11.00000    0.02822    0.04055 =
         0.03552   -0.00341   -0.01445   -0.01036
AFIX 137
H29A  2    0.164562    0.429376    0.812733    11.00000   -1.50000
H29B  2    0.076593    0.553257    0.777214    11.00000   -1.50000
H29C  2    0.057241    0.558192    0.841805    11.00000   -1.50000
AFIX   0
C30   1    0.229029    0.706232    0.799882    11.00000    0.04040    0.02029 =
         0.03994   -0.00091   -0.02146    0.00222
AFIX 137
H30A  2    0.168868    0.739927    0.834778    11.00000   -1.50000
H30B  2    0.158205    0.739272    0.771538    11.00000   -1.50000
H30C  2    0.324216    0.731778    0.790839    11.00000   -1.50000
AFIX   0
C31   1    0.302957    0.476800    0.929429    11.00000    0.01754    0.02783 =
         0.01710   -0.00432   -0.00066   -0.00475
AFIX  13
H31   2    0.384045    0.434955    0.955158    11.00000   -1.20000
AFIX   0
C32   1    0.186187    0.400543    0.937355    11.00000    0.02587    0.03923 =
         0.02736   -0.00191    0.00515   -0.01334
AFIX 137
H32A  2    0.086221    0.450052    0.921948    11.00000   -1.50000
H32B  2    0.159166    0.382798    0.976175    11.00000   -1.50000
H32C  2    0.239895    0.320925    0.918916    11.00000   -1.50000
AFIX   0
C33   1    0.206451    0.613290    0.950600    11.00000    0.02963    0.03475 =
         0.02543   -0.01118    0.00482   -0.00567
AFIX 137
H33A  2    0.281366    0.659073    0.948697    11.00000   -1.50000
H33B  2    0.157001    0.607187    0.988290    11.00000   -1.50000
H33C  2    0.120931    0.658544    0.927987    11.00000   -1.50000
AFIX   0
C34   1    0.549210    0.586945    0.864234    11.00000    0.01961    0.01734 =
         0.01933   -0.00207   -0.00304   -0.00518
AFIX  13
H34   2    0.464902    0.672054    0.872035    11.00000   -1.20000
AFIX   0
C35   1    0.656224    0.603677    0.809676    11.00000    0.03013    0.02493 =
         0.02219   -0.00012   -0.00272   -0.01390
AFIX 137
H35A  2    0.739526    0.521946    0.799826    11.00000   -1.50000
H35B  2    0.708965    0.663130    0.814255    11.00000   -1.50000
H35C  2    0.587023    0.636405    0.780871    11.00000   -1.50000
AFIX   0
C36   1    0.656142    0.550167    0.911744    11.00000    0.02712    0.02458 =
         0.02327   -0.00186   -0.00824   -0.01127
AFIX 137
H36A  2    0.588461    0.542889    0.946076    11.00000   -1.50000
H36B  2    0.701761    0.615465    0.913971    11.00000   -1.50000
H36C  2    0.744866    0.469219    0.904802    11.00000   -1.50000
AFIX   0
HKLF 4


REM  xdpm73_a.res in P-1
REM R1 =  0.0355 for    7366 Fo > 4sig(Fo)  and  0.0376 for all    7685 data
REM    421 parameters refined using      0 restraints

END

WGHT      0.0598      3.1881

REM Highest difference peak  1.487,  deepest hole -1.433,  1-sigma level  0.108
Q1    1   0.5890  0.2241  0.7497  11.00000  0.05    1.49
Q2    1   0.5594  0.3009  0.7009  11.00000  0.05    1.32
Q3    1   0.6201  0.3290  0.7525  11.00000  0.05    1.26
Q4    1   0.5337  0.3205  0.7900  11.00000  0.05    1.19
Q5    1   0.4353  0.3626  0.7696  11.00000  0.05    1.07
Q6    1   0.4850  0.4226  0.7399  11.00000  0.05    0.99
Q7    1   0.6633  0.2749  0.7160  11.00000  0.05    0.96
Q8    1   0.4930  0.2688  0.7132  11.00000  0.05    0.88
Q9    1   0.4795  0.4632  0.7681  11.00000  0.05    0.77
Q10   1   0.5907  0.2806  0.8104  11.00000  0.05    0.73
Q11   1   0.6039  0.2939  0.8511  11.00000  0.05    0.68
Q12   1   0.6975  0.1871  0.9045  11.00000  0.05    0.64
Q13   1   0.4014  0.2848  0.7632  11.00000  0.05    0.63
Q14   1   0.6143  0.1603  0.7196  11.00000  0.05    0.62
Q15   1   0.7323  0.3857  0.5860  11.00000  0.05    0.62
Q16   1   0.6584  0.2171  0.8048  11.00000  0.05    0.59
Q17   1   0.8062  0.1630  0.8426  11.00000  0.05    0.52
Q18   1   0.7136  0.3544  0.7148  11.00000  0.05    0.50
Q19   1   0.7355  0.0666  0.6100  11.00000  0.05    0.48
Q20   1   0.5897  0.3277  0.6502  11.00000  0.05    0.48
;
_shelx_res_checksum              39401
_manchester_internal_archive_date 10/07/2017
_manchester_internal_coll_client FO/CAPG/DP
_manchester_internal_coll_date   10/07/2017
_manchester_internal_coll_frame_method '\w & \f scans'
_manchester_internal_coll_frame_time 5&8s
_manchester_internal_coll_frame_width 1
_manchester_internal_coll_name   xdpm73
_manchester_internal_coll_type   custom
_manchester_internal_coll_user   FO
_manchester_internal_process_date 10/07/2017
_manchester_internal_process_user FO
_manchester_internal_refinement_date 10/07/2017
_manchester_internal_refinement_user FO
_manchester_internal_solution_date 10/07/2017
_manchester_internal_solution_user FO
_manchester_internal_validation_date 10/07/2017
_manchester_internal_validation_user FO
_olex2_exptl_crystal_mounting_method 'in fomblin oil on micromount'
_olex2_submission_special_instructions 'No special instructions were received'
_oxdiff_exptl_absorpt_empirical_details 
;
Empirical correction (ABSPACK) includes:
- Absorption correction using spherical harmonics
- Frame scaling
- Detector area scaling
;
_oxdiff_exptl_absorpt_empirical_full_max 3.244
_oxdiff_exptl_absorpt_empirical_full_min 0.440
# start Validation Reply Form
_vrf_PLAT029_xdpm73              
;
PROBLEM: _diffrn_measured_fraction_theta_full value Low .      0.957 Note  
RESPONSE: The completeness of the dataset is above the required minimum
          for Cu (95%).
;
